# Supplementary material for: Establishment and Validation of GV-SAPS II Scoring System for Non-Diabetic Critically Ill Patients
Source: PLoS One. 2016 Nov 8;11(11):e0166085. doi: 10.1371/journal.pone.0166085 (PMC5100948; doi:10.1371/journal.pone.0166085)
Supplement: S1 File — (XLSX) [file pone.0166085.s001.xlsx]

## Sheet: Sheet1
Glu_avg	Glu_SD	hyperglycemia	hypoglycemia	@30day	@30day_death	@90day	@90day_death	readmit	Ventilators_used	GCS	SOFA	SAPSII	elixhauser_hospital	Dbsource
148	1.43361	0	0	5	1	5	1	0	1	7	8	40	9	trainning
126	0.562	0	0	30	0	90	0	1	1	3	8	56	0	training
133	1.20698	0	0	30	0	90	0	0	0	14	4	26	-1	training
127	0.667438	0	0	30	0	90	0	1	1	3	5	53	-4	training
121	1.09149	0	0	30	0	90	0	0	0	15	3	36	0	training
114	1.20872	0	0	30	0	90	0	0	0	15	3	29	3	training
103	0.277314	0	0	30	0	90	0	0	0	15	3	24	-7	training
137	1.13618	0	0	6	1	6	1	0	0	5	4	36	9	training
137	2.15138	0	0	30	0	90	0	0	0	15	0	29	-4	training
116	1.34256	0	0	30	0	90	0	0	1	3	5	53	-3	training
122	1.74064	0	0	30	0	90	0	0	0	15	0	16	-1	training
104	1.0575	0	0	30	0	90	0	0	0	15	2	13	4	training
107	0.556481	0	0	30	0	90	0	0	0	15	1	36	-2	training
101	1.42319	0	0	30	0	90	0	0	0	15	0	13	0	training
141	2.97434	0	0	30	0	90	0	0	0	14	1	19	0	training
111	0.86656	0	0	3	1	3	1	0	0	11	3	45	6	training
132	1.22516	0	0	30	0	90	0	0	1	3	7	42	0	training
135	1.79726	0	0	30	0	90	0	1	1	15	0	31	2	training
91	0.462592	0	0	30	0	90	0	0	0	15	1	13	0	training
115	1.27814	0	0	30	0	90	0	0	1	3	5	53	0	training
97	0.653193	0	0	30	0	90	0	1	0	10	5	35	13	training
145	2.20288	1	0	6	1	6	1	0	1	5	5	48	7	training
122	1.66605	0	0	30	0	90	0	0	0	15	2	13	-1	training
106	0.903241	0	0	30	0	90	0	1	0	3	4	44	0	training
131	1.11296	0	0	30	0	90	0	0	0	15	4	17	2	training
106	0.598996	0	0	30	0	90	0	0	1	3	6	50	0	training
123	1.78788	0	0	30	0	90	0	0	0	15	3	26	9	training
92	0.333333	0	0	30	0	90	0	1	0	15	0	13	-1	training
97	0.795273	0	0	30	0	90	0	0	0	15	4	12	0	training
122	2.31207	0	0	30	0	90	0	0	0	15	3	40	-1	training
106	1.16481	0	0	30	0	90	0	0	0	15	0	13	0	training
130	5.77359	1	1	30	0	90	0	0	0	15	3	36	0	training
113	1.34107	0	0	30	0	90	0	0	1	9	4	45	0	training
91	0.96798	0	0	30	0	90	0	0	0	15	3	33	0	training
115	1.37781	0	0	30	0	90	0	0	1	9	10	42	0	training
125	0.200308	0	0	30	0	90	0	0	1	3	5	38	-4	training
93	0.533594	0	0	30	0	90	0	0	0	15	1	28	1	training
116	0.597707	0	0	30	0	90	0	0	1	7	7	37	-5	training
101	0.358753	0	0	30	0	90	0	0	0	15	1	23	3	training
114	0.945261	0	0	30	0	90	0	0	0	15	3	23	0	training
96	1.17995	0	0	30	0	90	0	0	0	15	4	17	-1	training
103	1.11134	0	0	30	0	90	0	0	1	5	7	58	0	training
92	1.87762	0	1	30	0	90	0	0	0	15	0	31	0	training
153	4.6233	1	0	4	1	4	1	0	1	3	4	57	1	training
144	1.40979	0	0	30	0	90	0	0	1	3	5	47	-8	training
99	0.416975	0	0	30	0	90	0	0	0	15	1	6	0	training
106	1.24771	0	0	30	0	90	0	0	1	6	7	56	-4	training
131	2.46764	0	0	30	0	90	0	0	0	15	3	35	0	training
114	1.45721	0	0	30	0	90	0	0	0	15	3	37	-1	training
93	0.349529	0	0	30	0	90	0	0	0	15	0	20	3	training
110	0.21033	0	0	30	0	90	0	0	1	11	2	24	0	training
113	0.927406	0	0	30	0	90	0	0	0	15	1	6	0	training
120	1.59794	0	0	14	1	14	1	0	0	15	10	64	10	training
90	0.80535	0	0	30	0	90	0	0	0	15	3	41	7	training
93	1.38633	0	1	30	0	90	0	1	1	3	7	65	9	training
122	2.04071	0	0	30	0	90	0	1	0	15	0	18	4	training
97	0.288675	0	0	30	0	90	0	0	0	15	1	18	-1	training
98	0.822147	0	0	30	0	90	0	0	0	15	2	20	0	training
94	0.619353	0	0	30	0	90	0	0	0	15	6	34	0	training
90	0.658515	0	0	30	0	90	0	0	0	15	2	17	4	training
109	1.70541	0	0	30	0	90	0	0	0	15	1	10	-11	training
122	2.71467	1	0	30	0	90	0	0	1	8	9	52	-6	training
115	0.604704	0	0	30	0	90	0	0	0	15	1	30	15	training
95	0.297451	0	0	30	0	90	0	0	0	15	1	32	0	training
84	0.305976	0	0	30	0	90	0	0	0	15	0	18	0	training
112	0.971508	0	0	30	0	90	0	1	0	15	6	27	9	training
120	0.724926	0	0	30	0	90	0	1	0	15	0	33	0	training
154	1.45297	0	0	30	0	90	0	0	0	11	5	28	10	training
122	1.20927	0	0	30	0	90	0	0	1	3	5	43	0	training
108	1.48823	0	0	30	0	90	0	0	1	3	6	55	0	training
113	1.00359	0	0	30	0	90	0	0	0	15	1	22	0	training
138	1.97379	0	0	30	0	90	0	0	0	15	0	17	0	training
107	0.905913	0	0	30	0	42	1	0	0	11	2	27	-5	training
113	1.72908	0	0	30	0	90	0	0	0	#NULL!	0	6	-8	training
134	2.42858	1	0	30	0	90	0	0	1	8	7	40	-1	training
110	1.86449	0	0	30	0	90	0	0	0	14	4	24	0	training
124	0.992254	0	0	30	0	90	0	0	0	15	3	47	9	training
117	1.18069	0	0	30	0	90	0	0	0	15	1	34	-5	training
103	0.668285	0	0	30	0	90	0	0	0	15	1	18	0	training
86	0.954683	0	1	30	0	90	0	0	0	15	7	33	7	training
151	2.23618	1	0	30	0	90	0	0	1	3	7	45	3	training
90	1.05896	0	0	30	0	90	0	0	0	15	0	28	6	training
171	4.50113	1	0	3	1	3	1	0	1	8	8	51	0	training
148	1.87303	0	0	30	0	90	0	0	1	7	6	35	0	training
89	0.809537	0	0	30	0	90	0	1	1	15	3	37	8	training
112	0.748602	0	0	30	0	90	0	1	1	8	3	36	1	training
126	2.58935	0	0	30	0	90	0	0	0	15	0	13	8	training
124	0.863604	0	0	30	0	90	0	0	0	15	4	40	2	training
124	1.19791	0	0	30	0	90	0	1	0	15	1	26	1	training
92	0.2566	0	0	30	0	90	0	0	1	11	3	24	17	training
125	1.2422	0	0	30	0	90	0	0	1	6	6	43	6	training
94	0.485383	0	0	30	0	90	0	0	0	12	7	29	0	training
91	0.728604	0	0	30	0	90	0	0	1	7	3	23	-8	training
116	1.24557	0	0	30	0	90	0	1	0	15	0	9	0	training
112	1.13519	0	0	3	1	3	1	0	1	6	7	32	6	training
125	0.704191	0	0	3	1	3	1	0	1	6	10	54	-1	training
113	0.637801	0	0	30	0	90	0	0	0	15	3	10	-8	training
95	0.391525	0	0	30	0	90	0	0	0	15	0	6	-6	training
158	2.2892	1	0	30	0	90	0	0	1	15	6	29	0	training
108	1.27742	0	0	30	0	90	0	0	1	3	7	45	0	training
109	1.10647	0	0	30	0	90	0	0	1	3	6	61	3	training
110	0.364302	0	0	30	0	90	0	0	0	15	4	29	-1	training
115	0.334873	0	0	30	0	90	0	0	1	3	8	50	0	training
130	1.14699	0	0	30	0	90	0	0	0	15	1	11	0	training
116	1.14894	0	0	30	0	90	0	0	1	8	3	19	6	training
100	1.13923	0	0	30	0	90	0	0	0	15	4	26	-1	training
100	0.273579	0	0	30	0	90	0	1	0	#NULL!	0	13	-9	training
113	0.815929	0	0	30	0	90	0	0	1	3	5	50	0	training
134	1.95263	0	0	30	0	90	0	0	0	15	1	15	-1	training
111	0.916807	0	0	30	0	90	0	0	0	15	3	10	4	training
138	1.16092	0	0	30	0	90	0	0	1	6	7	42	-1	training
102	1.83978	0	1	30	0	90	0	1	1	8	8	50	0	training
203	6.57847	1	0	9	1	9	1	0	1	6	8	73	3	training
127	0.562914	0	0	30	0	90	0	0	0	15	0	15	0	training
104	0.680111	0	0	30	0	90	0	1	1	15	0	24	0	training
137	2.42946	0	0	30	0	90	0	0	0	15	0	22	5	training
107	2.71219	0	0	30	0	90	0	0	0	15	4	46	4	training
126	0.714417	0	0	30	0	90	0	0	1	3	7	60	0	training
144	2.58082	1	1	30	0	90	0	0	1	14	6	53	10	training
91	0.832531	0	0	30	0	90	0	1	0	14	1	8	0	training
100	0.432716	0	0	30	0	90	0	0	0	15	3	24	8	training
120	0.86126	0	0	30	0	90	0	1	0	15	0	19	9	training
98	1.21462	0	0	30	0	90	0	0	0	15	3	35	0	training
152	2.26686	1	0	30	0	90	0	1	1	3	5	56	0	training
104	1.47906	0	0	30	0	90	0	1	0	15	3	41	-5	training
125	2.99833	1	0	30	0	90	0	0	1	7	3	40	0	training
118	1.73469	0	0	30	0	90	0	0	0	15	4	43	4	training
98	0.756318	0	0	30	0	90	0	0	0	15	0	18	-1	training
102	0.527778	0	0	30	0	90	0	0	0	15	3	38	-1	training
116	2.234	0	0	30	0	90	0	0	0	15	4	38	-1	training
145	3.372	1	0	30	0	90	0	0	0	15	3	32	-5	training
105	1.37988	0	0	30	0	90	0	0	0	15	1	35	-5	training
140	2.38237	0	0	8	1	8	1	0	1	10	8	50	3	training
147	4.81391	1	0	30	0	90	0	0	0	15	9	27	13	training
110	0.523226	0	0	30	0	90	0	1	0	15	3	26	6	training
103	1.32718	0	0	30	0	90	0	0	0	15	0	22	1	training
113	1.22374	0	0	30	0	90	0	0	0	14	3	24	-4	training
93	0.381679	0	0	30	0	90	0	0	1	9	4	33	-4	training
128	2.15518	0	0	30	0	90	0	1	1	15	3	22	-1	training
125	0.702069	0	0	30	0	90	0	1	0	15	0	22	3	training
109	0.433191	0	0	30	0	90	0	0	0	15	0	13	0	training
132	1.52081	0	0	30	0	90	0	0	0	15	5	38	-4	training
107	1.32606	0	0	30	0	90	0	1	0	12	9	29	-4	training
90	0.585226	0	0	30	0	90	0	0	1	7	4	48	-1	training
103	0.904237	0	0	30	0	90	0	0	1	15	0	26	-9	training
122	1.98217	0	0	30	0	90	0	1	1	4	5	56	-4	training
103	1.29815	0	0	30	0	90	0	0	1	7	7	48	5	training
85	1.02678	0	1	30	0	90	0	0	0	15	0	6	0	training
108	0.516199	0	0	30	0	90	0	0	1	3	5	51	0	training
101	0.875897	0	0	30	0	90	0	1	0	15	3	24	-1	training
89	0.970993	0	1	30	0	90	0	1	1	11	8	38	4	training
82	0.724888	0	1	30	0	90	0	1	0	#NULL!	2	6	1	training
153	2.85774	1	0	2	1	2	1	0	1	3	8	70	10	training
150	1.33333	0	0	30	0	90	0	0	1	3	7	53	-1	training
98	1.00998	0	0	30	0	90	0	0	0	15	2	26	0	training
216	6.35491	1	0	4	1	4	1	0	1	15	4	41	0	training
143	2.59719	1	0	6	1	6	1	1	1	7	9	57	-1	training
104	1.072	0	0	30	0	90	0	0	1	11	6	51	8	training
150	2.5233	1	0	30	0	90	0	0	0	15	0	13	-5	training
185	4.96391	1	0	30	0	90	0	1	0	15	5	15	4	training
106	0.600411	0	0	30	0	90	0	0	0	14	2	25	0	training
110	0.806991	0	0	30	0	90	0	0	0	15	0	9	-19	training
144	1.62779	0	0	30	0	90	0	0	1	15	8	55	-1	training
101	1.56505	0	0	30	0	90	0	0	1	10	8	48	8	training
166	3.03071	1	0	30	0	90	0	0	0	15	4	23	4	training
143	0.885845	0	0	30	0	90	0	0	0	15	4	18	10	training
110	0.818384	0	0	30	0	90	0	0	0	15	1	22	-1	training
105	1.02569	0	0	30	0	90	0	0	1	15	2	27	4	training
117	1.12308	0	0	30	0	90	0	0	0	15	3	21	0	training
107	0.313614	0	0	30	0	90	0	0	0	15	2	18	6	training
76	1.31106	0	1	30	0	90	0	0	0	11	5	48	8	training
91	0.474144	0	0	30	0	90	0	1	0	15	5	28	0	training
96	0.514901	0	0	30	0	90	0	0	1	12	8	20	-3	training
120	1.424	0	0	30	0	90	0	0	1	7	3	49	0	training
148	1.63337	0	0	4	1	4	1	0	1	7	11	57	3	training
116	1.75128	0	0	30	0	90	0	0	0	15	4	29	-3	training
120	0.312793	0	0	30	0	90	0	0	0	15	2	12	0	training
90	0.388889	0	0	30	0	90	0	0	0	15	3	13	0	training
154	5.32841	1	0	30	0	90	0	0	0	15	0	13	0	training
101	1.15185	0	1	30	0	90	0	1	1	8	9	52	0	training
113	1.36502	0	0	30	0	90	0	0	1	11	3	29	0	training
154	1.20217	0	0	2	1	2	1	0	0	9	5	50	15	training
101	0.886629	0	0	30	0	90	0	1	1	3	7	61	0	training
88	0.894298	0	1	30	0	90	0	0	1	7	7	43	-11	training
103	0.383293	0	0	30	0	63	1	1	0	15	2	37	9	training
113	0.799271	0	0	30	0	90	0	0	1	3	4	56	3	training
119	1.80149	0	0	30	0	90	0	0	1	3	7	55	0	training
106	0.587945	0	0	30	0	90	0	0	0	15	2	10	0	training
138	1.39366	0	0	30	0	90	0	0	0	15	6	41	-1	training
135	2.92021	1	0	30	0	90	0	0	0	15	2	16	3	training
111	0.757201	0	0	30	0	90	0	1	0	15	3	19	4	training
160	2.22491	1	0	30	0	90	0	0	0	15	2	6	-11	training
114	1.29605	0	0	30	0	90	0	0	1	10	2	28	0	training
141	1.42111	0	0	30	0	90	0	1	0	#NULL!	2	22	-1	training
127	4.23305	1	1	30	0	90	0	1	0	15	2	27	0	training
102	0.671171	0	0	30	0	90	0	0	1	11	7	40	2	training
99	2.07533	0	1	30	0	90	0	0	0	15	1	19	0	training
106	2.08389	0	0	30	0	90	0	0	0	15	2	6	0	training
90	0.848019	0	1	30	0	90	0	0	0	15	0	6	0	training
105	0.547065	0	0	30	0	90	0	0	0	15	3	30	-1	training
188	3.11937	1	0	30	0	90	0	0	0	15	0	31	9	training
120	0.64947	0	0	30	0	90	0	0	0	15	5	24	0	training
114	0.589779	0	0	30	0	90	0	0	0	15	0	25	0	training
167	1.67314	0	0	30	0	90	0	0	0	15	2	22	-1	training
109	0.739536	0	0	30	0	90	0	0	1	3	7	53	-1	training
99	1.26825	0	0	30	0	90	0	0	0	15	1	17	-4	training
157	1.52382	0	0	30	0	90	0	0	1	3	6	56	-1	training
124	1.19971	0	0	30	0	90	0	0	1	3	6	53	-1	training
102	0.535518	0	0	30	0	90	0	0	0	15	0	22	0	training
140	3.02245	0	0	30	0	90	0	0	1	15	0	26	0	training
108	0.516199	0	0	30	0	90	0	0	0	15	4	32	5	training
138	1.49926	0	0	3	1	3	1	0	1	6	8	44	0	training
118	0.969069	0	0	30	0	90	0	0	0	15	0	22	0	training
119	1.36498	0	0	30	0	90	0	1	0	15	0	34	9	training
122	2.16845	0	0	30	0	90	0	0	1	10	5	52	-9	training
126	2.33088	0	0	30	0	90	0	0	0	15	0	33	10	training
125	1.29471	0	0	30	0	90	0	0	1	6	10	50	10	training
118	1.42439	0	0	30	0	90	0	0	1	3	5	51	-1	training
160	0.866025	0	0	30	0	90	0	0	0	13	4	32	6	training
112	3.28342	1	0	30	0	90	0	0	1	3	6	45	0	training
108	1.16391	0	0	30	0	90	0	0	0	13	1	26	-1	training
114	1.29686	0	0	30	0	90	0	0	0	15	0	31	8	training
150	2.87765	1	0	30	0	90	0	1	1	11	9	47	-2	training
144	1.69755	0	0	30	0	90	0	0	0	14	3	17	3	training
100	0.537675	0	0	30	0	90	0	0	1	10	3	39	-4	training
107	0.758355	0	0	5	1	5	1	0	0	15	3	22	7	training
111	0.206878	0	0	30	0	90	0	1	0	15	4	17	3	training
133	0.647169	0	0	30	0	90	0	0	0	15	0	19	-1	training
118	1.08298	0	0	30	0	90	0	0	1	6	9	36	-1	training
150	2.30159	0	0	30	0	90	0	0	1	11	3	49	9	training
119	1.51458	0	0	30	0	90	0	0	0	14	1	13	-4	training
118	1.20612	0	0	30	0	90	0	0	1	3	6	53	-3	training
91	0.357028	0	0	30	0	90	0	0	1	6	5	25	-5	training
150	0.766452	0	0	30	0	90	0	1	0	#NULL!	4	30	7	training
124	1.49106	0	0	30	0	90	0	0	1	11	4	17	-6	training
141	2.95805	1	0	30	0	90	0	0	1	10	3	28	-1	training
106	0.868186	0	0	30	0	90	0	0	0	14	4	27	8	training
104	0.358251	0	0	30	0	90	0	0	0	15	4	24	-1	training
93	0.321951	0	0	30	0	90	0	1	0	15	0	24	3	training
121	1.51264	0	0	30	0	90	0	0	0	15	0	13	6	training
125	1.05018	0	0	30	0	90	0	0	0	15	1	6	-4	training
107	1.98464	0	0	30	0	90	0	0	0	15	1	21	3	training
114	1.69391	0	0	30	0	90	0	0	0	15	4	15	0	training
126	1.33488	0	0	30	0	90	0	0	1	10	4	51	3	training
128	1.17716	0	0	30	0	90	0	1	1	7	9	54	1	training
119	1.06266	0	0	30	0	90	0	0	1	3	7	48	0	training
96	0.325526	0	0	30	0	90	0	0	0	13	5	22	-16	training
100	0.787473	0	0	30	0	90	0	0	1	3	5	45	-4	training
125	1.54127	0	0	30	0	90	0	1	0	15	4	29	3	training
148	1.92209	0	0	30	0	90	0	0	1	3	8	73	4	training
94	1.81162	0	1	30	0	67	1	1	0	10	4	52	10	training
86	0.857069	0	0	30	0	90	0	0	0	15	0	13	-21	training
87	1.48522	0	1	30	0	90	0	0	0	15	4	16	3	training
90	0.834567	0	0	30	0	90	0	0	0	15	0	17	0	training
100	1.09291	0	0	30	0	90	0	0	1	8	7	43	-14	training
81	1.14428	0	1	30	0	90	0	0	0	15	5	30	0	training
111	1.4774	0	1	30	0	90	0	0	1	15	1	24	6	training
98	0.318739	0	0	30	0	90	0	0	0	15	3	24	-4	training
110	0.719265	0	0	30	0	90	0	0	0	15	2	6	-6	training
133	1.01085	0	0	30	0	82	1	1	0	15	7	32	10	training
130	1.46463	0	0	4	1	4	1	0	0	15	5	53	6	training
110	0.523226	0	0	30	0	90	0	0	0	15	1	13	0	training
139	1.2501	0	0	30	0	90	0	0	1	3	6	54	0	training
134	1.22512	0	0	3	1	3	1	0	1	3	12	79	6	training
139	1.36536	0	0	2	1	2	1	0	1	9	8	57	3	training
99	0.777315	0	0	30	0	90	0	0	0	15	5	33	3	training
105	2.05706	0	0	30	0	90	0	0	1	10	4	31	-4	training
117	1.85492	0	0	30	0	90	0	1	0	15	0	22	-1	training
111	1.67552	0	0	30	0	90	0	1	0	15	0	25	-8	training
115	1.02545	0	0	30	0	90	0	0	0	15	0	22	0	training
161	1.54267	1	0	4	1	4	1	0	1	3	7	67	4	training
101	0.675101	0	0	30	0	90	0	1	1	3	7	45	-7	training
138	1.73062	1	0	3	1	3	1	0	1	10	7	83	19	training
111	1.73534	0	0	30	0	90	0	0	0	11	3	33	3	training
127	2.16864	0	0	30	0	90	0	0	1	11	7	39	0	training
101	0.265952	0	0	30	0	90	0	0	1	3	5	45	0	training
114	2.46488	0	1	4	1	4	1	0	1	14	9	61	6	training
109	0.784855	0	0	30	0	90	0	0	0	15	4	35	0	training
87	0.747424	0	0	30	0	90	0	0	0	15	3	6	0	training
111	0.544196	0	0	30	0	90	0	0	0	15	2	26	-1	training
179	2.23125	1	0	5	1	5	1	0	1	9	9	51	4	training
110	0.83395	0	0	30	0	90	0	0	1	9	9	29	-13	training
110	1.35959	0	0	30	0	90	0	0	0	15	3	38	2	training
108	0.369907	0	0	30	0	90	0	0	1	3	7	50	0	training
136	1.58728	0	0	30	0	90	0	0	0	15	0	28	-1	training
131	1.24102	0	0	30	0	90	0	0	0	15	5	35	8	training
127	0.431227	0	0	30	0	90	0	0	0	15	5	37	-14	training
112	0.631645	0	0	30	0	90	0	0	1	3	6	50	0	training
81	1.38038	0	1	30	0	90	0	1	0	15	4	27	0	training
99	0.960967	0	0	30	0	90	0	0	0	15	0	6	0	training
142	1.29686	0	0	28	1	28	1	0	0	15	4	27	-1	training
114	1.04871	0	0	30	0	90	0	0	1	3	7	50	1	training
163	3.78089	1	0	30	0	90	0	0	0	4	7	55	1	training
101	0.70565	0	0	14	1	14	1	0	0	15	4	41	10	training
118	1.16269	0	0	30	0	90	0	0	1	15	4	29	4	training
166	4.50122	1	0	30	0	90	0	0	0	15	1	19	6	training
157	3.57644	1	0	30	0	90	0	0	1	3	4	64	9	training
107	1.10228	0	0	30	0	90	0	0	0	14	2	24	5	training
92	0.388251	0	0	30	0	90	0	0	0	13	7	33	3	training
103	0.527778	0	0	30	0	90	0	0	1	3	5	50	0	training
97	0.32828	0	0	30	0	90	0	0	0	15	0	13	0	training
134	2.36164	1	0	30	0	90	0	0	0	15	3	18	0	training
109	0.285089	0	0	30	0	90	0	0	1	8	12	53	2	training
94	0.658515	0	0	30	1	30	1	0	0	15	5	40	11	training
124	0.391525	0	0	30	0	90	0	0	1	10	8	49	9	training
141	3.19904	1	0	4	1	4	1	0	1	3	9	89	11	training
116	3.78724	1	0	30	0	90	0	0	0	15	1	36	7	training
109	1.55714	0	0	30	0	90	0	1	1	8	3	48	6	training
130	2.83426	1	0	30	0	90	0	0	0	15	0	6	6	training
107	0.73563	0	0	3	1	3	1	0	1	6	6	52	-3	training
100	0.727696	0	0	30	0	90	0	0	0	15	0	24	4	training
132	2.34493	0	0	30	0	90	0	0	0	15	4	13	0	training
138	2.5494	1	0	3	1	3	1	0	1	6	8	57	-1	training
109	0.68249	0	0	30	0	90	0	0	0	15	0	17	0	training
122	1.00893	0	0	30	0	90	0	0	1	3	4	52	0	training
97	0.813973	0	0	30	0	90	0	0	0	15	0	27	0	training
142	1.85164	0	0	30	0	90	0	0	1	4	12	84	2	training
116	0.519922	0	0	30	0	90	0	0	1	4	13	61	4	training
119	1.57266	0	0	30	0	90	0	0	1	7	5	30	0	training
107	0.478714	0	0	30	0	90	0	0	0	15	0	17	0	training
84	0.739814	0	1	30	0	90	0	1	1	6	5	32	0	training
124	2.21199	0	0	30	0	90	0	0	1	11	7	50	4	training
97	0.770754	0	0	30	0	90	0	0	0	15	3	17	-14	training
118	1.23199	0	0	30	0	90	0	0	1	3	6	56	0	training
111	1.90086	0	0	30	0	90	0	0	0	15	0	15	-4	training
131	2.60951	0	0	3	1	3	1	0	1	3	12	78	4	training
188	6.21902	1	1	3	1	3	1	0	1	3	11	65	6	training
117	1.56278	0	0	30	0	90	0	0	0	15	1	14	6	training
125	1.04231	0	0	30	0	90	0	0	0	14	4	24	-4	training
114	1.25216	0	0	30	0	90	0	0	1	10	5	50	6	training
103	0.3849	0	0	30	0	90	0	0	0	15	1	14	3	training
119	0.87284	0	0	30	0	78	1	0	0	15	7	40	0	training
107	0.468119	0	0	30	0	90	0	0	1	3	5	54	3	training
98	0.692404	0	0	30	0	90	0	0	0	15	0	26	0	training
137	2.87978	1	0	30	0	90	0	0	1	3	6	41	0	training
111	1.05479	0	0	30	0	90	0	1	1	4	6	53	6	training
134	1.86559	1	0	30	0	90	0	0	1	8	4	35	0	training
116	1.36413	0	0	30	0	90	0	0	0	15	4	24	3	training
134	0.909908	0	0	30	0	90	0	0	1	3	7	61	0	training
127	1.31697	0	0	3	1	3	1	0	1	10	4	36	5	training
140	2.80224	1	0	30	0	90	0	1	1	9	11	46	5	training
129	1.58114	0	0	30	0	90	0	0	0	15	5	24	0	training
107	0.30932	0	0	30	0	90	0	0	0	15	5	35	4	training
91	0.484322	0	0	30	0	90	0	0	0	15	4	25	-6	training
118	0.536845	0	0	30	0	90	0	0	1	7	5	28	2	training
129	1.15515	0	0	30	0	90	0	0	0	15	4	29	6	training
211	0.254588	1	0	2	1	2	1	0	1	3	11	77	6	training
102	1.47082	0	0	30	0	90	0	0	1	7	4	37	-5	training
124	0.930728	0	0	30	0	90	0	0	1	10	3	31	3	training
173	6.74296	1	0	23	1	23	1	0	0	15	6	44	3	training
101	2.00745	0	0	30	0	90	0	0	0	15	2	29	0	training
82	0.722934	0	1	30	0	90	0	0	0	15	1	11	-3	training
157	3.58719	1	0	3	1	3	1	0	1	3	9	65	13	training
103	1.461	0	0	30	0	90	0	0	1	8	7	36	-4	training
112	1.32435	0	0	30	0	90	0	1	0	15	0	24	7	training
128	1.34704	0	0	30	0	90	0	0	1	6	4	28	0	training
94	0.21033	0	0	30	0	90	0	0	0	#NULL!	0	16	0	training
145	2.2712	0	0	5	1	5	1	0	1	15	7	39	11	training
103	0.664412	0	0	30	0	90	0	0	0	15	1	11	6	training
110	0.754206	0	0	30	0	90	0	0	1	3	6	67	0	training
127	0.69463	0	0	30	0	90	0	0	1	11	2	24	-6	training
96	1.226	0	0	30	0	90	0	0	0	15	1	33	0	training
117	1.09561	0	0	30	0	90	0	0	0	15	0	6	0	training
194	1.98114	1	0	30	0	90	0	0	1	11	5	36	6	training
105	1.05251	0	0	30	0	90	0	0	0	15	1	18	3	training
110	1.364	0	0	30	0	90	0	1	0	15	2	25	13	training
118	1.36401	0	0	30	0	90	0	0	1	3	6	52	-1	training
99	0.514202	0	0	30	0	90	0	0	1	9	6	42	-8	training
106	1.52382	0	0	30	0	90	0	0	1	9	4	24	0	training
119	1.3413	0	0	30	0	90	0	0	0	15	3	19	-1	training
125	1.64412	0	0	2	1	2	1	0	1	13	12	59	-11	training
139	1.7211	0	0	5	1	5	1	0	1	4	12	81	0	training
114	1.27772	0	0	30	0	90	0	0	0	15	1	15	-5	training
103	1.867	0	1	30	0	90	0	0	1	6	3	36	-6	training
96	0.364302	0	0	30	0	90	0	0	0	13	1	18	-1	training
120	1.83237	0	0	30	0	56	1	0	0	15	1	30	6	training
156	6.13388	1	0	30	0	90	0	1	1	6	8	59	3	training
189	2.31674	1	0	4	1	4	1	0	0	15	6	48	9	training
183	2.96255	1	0	30	0	90	0	0	1	14	9	54	9	training
101	0.460363	0	0	30	0	90	0	1	0	15	5	26	0	training
102	0.246373	0	0	30	0	90	0	0	0	15	0	23	0	training
133	1.57277	0	0	30	0	90	0	0	0	15	1	8	1	training
91	0.709286	0	0	30	0	90	0	0	1	3	6	59	0	training
143	3.39768	1	0	30	0	90	0	1	1	15	6	39	3	training
84	0.222222	0	0	30	0	90	0	0	0	14	1	21	0	training
91	0.852772	0	1	30	0	90	0	0	0	13	1	24	6	training
113	0.88541	0	0	30	0	90	0	0	1	8	8	49	5	training
120	1.5486	0	0	30	0	90	0	0	0	15	0	15	0	training
117	0.681547	0	0	30	0	90	0	0	0	15	1	26	3	training
93	0.726483	0	0	30	0	90	0	0	1	8	8	28	4	training
145	0.880944	0	0	30	0	90	0	0	0	15	3	23	7	training
117	2.01039	0	0	30	0	90	0	0	0	15	1	13	0	training
141	1.33404	0	0	6	1	6	1	0	1	15	10	53	9	training
210	1.79096	1	0	5	1	5	1	0	1	3	9	70	0	training
106	1.00031	0	0	5	1	5	1	0	1	15	4	33	-1	training
93	0.640698	0	0	30	0	90	0	0	1	7	4	25	-5	training
96	0.361467	0	0	30	0	90	0	0	0	15	3	35	3	training
122	0.74311	0	0	30	0	90	0	0	1	10	8	35	-1	training
102	0.422003	0	0	30	0	90	0	1	0	15	4	35	12	training
110	1.54252	0	0	30	0	90	0	1	0	15	3	24	2	training
88	0.863213	0	1	30	0	90	0	0	0	15	7	27	5	training
108	0.77599	0	0	30	0	90	0	0	1	3	7	58	0	training
116	1.2993	0	0	30	0	35	1	1	0	15	4	29	11	training
167	7.09194	1	1	2	1	2	1	0	1	15	5	51	14	training
170	2.83564	1	0	30	0	53	1	1	0	15	5	39	7	training
163	4.00772	1	0	30	0	90	0	0	0	15	3	37	14	training
117	1.66654	0	0	30	0	90	0	0	0	15	6	34	8	training
127	0.416733	0	0	2	1	2	1	0	1	3	6	53	6	training
118	1.29738	0	0	30	0	90	0	0	0	14	2	16	-5	training
128	3.05296	1	0	30	0	90	0	0	0	15	4	25	-1	training
142	2.23041	1	0	30	0	90	0	0	1	8	4	52	-1	training
120	1.64307	0	0	30	0	90	0	0	0	15	1	10	-1	training
114	1.73783	0	0	30	0	90	0	0	0	15	2	37	6	training
172	1.19373	1	0	30	0	90	0	0	0	15	0	8	-1	training
118	0.788028	0	0	30	0	90	0	0	1	3	6	50	-3	training
119	1.96281	0	0	30	0	90	0	0	0	13	4	29	0	training
120	2.78571	1	0	30	0	90	0	0	0	15	3	29	-1	training
93	0.240027	0	0	30	0	90	0	0	0	15	0	16	0	training
170	3.17733	1	0	30	0	90	0	0	0	15	1	34	8	training
99	0.880019	0	0	30	0	90	0	1	0	15	5	35	2	training
90	0.297624	0	0	30	0	90	0	0	0	14	5	38	0	training
112	1.60728	0	0	30	0	90	0	0	0	15	4	37	7	training
85	0.436373	0	0	30	0	90	0	0	0	#NULL!	0	27	9	training
121	0.603366	0	0	30	0	90	0	0	1	6	3	35	0	training
93	0.862305	0	0	30	0	90	0	0	0	15	6	17	6	training
136	1.93576	0	0	30	0	90	0	1	0	15	2	23	8	training
120	2.37528	0	0	30	0	90	0	1	0	15	0	30	0	training
100	0.73591	0	0	30	0	90	0	0	0	13	4	42	6	training
104	1.5539	0	0	30	0	90	0	0	0	15	0	13	4	training
116	0.424009	0	0	30	0	90	0	0	1	9	7	34	6	training
119	1.24102	0	0	30	0	90	0	0	1	15	4	27	5	training
86	0.877877	0	1	30	0	90	0	1	1	7	5	43	3	training
156	4.6139	1	0	30	0	90	0	0	0	15	4	17	0	training
114	0.65326	0	0	30	0	90	0	0	1	9	4	43	-1	training
128	2.48874	1	0	4	1	4	1	0	1	15	10	44	7	training
118	0.482087	0	0	26	1	26	1	0	0	15	4	44	13	training
104	1.21843	0	0	30	0	90	0	1	0	15	0	24	3	training
140	0.912871	0	0	30	0	90	0	0	1	3	8	54	0	training
95	0.240883	0	0	30	0	90	0	0	0	15	0	10	2	training
102	0.819013	0	0	30	0	90	0	0	1	3	4	41	3	training
114	2.27733	0	0	30	0	90	0	0	0	15	0	13	0	training
109	0.867272	0	0	30	0	90	0	0	0	13	6	34	1	training
114	1.21165	0	0	30	0	90	0	1	0	15	0	27	3	training
150	2.89517	1	0	30	0	90	0	0	0	15	2	24	4	training
112	1.00165	0	0	30	0	90	0	0	1	6	4	32	0	training
88	0.369907	0	0	30	0	90	0	0	0	15	0	16	0	training
99	0.921452	0	0	30	0	90	0	1	0	15	0	15	-7	training
105	0.388889	0	0	30	0	90	0	0	1	7	5	29	0	training
105	0.401899	0	0	30	0	90	0	1	0	15	3	46	0	training
158	3.12694	1	0	30	0	90	0	0	0	15	1	13	3	training
151	1.98584	1	0	30	0	90	0	0	1	3	5	47	6	training
128	2.18272	1	0	30	0	90	0	0	0	15	1	24	2	training
146	2.88449	1	0	30	0	90	0	1	0	15	0	31	-1	training
95	1.05145	0	0	30	0	90	0	0	1	8	7	37	6	training
131	2.34543	0	0	30	0	90	0	0	0	15	2	18	-1	training
100	0.727757	0	0	30	0	90	0	0	0	15	2	18	3	training
74	0.746735	0	1	6	1	6	1	0	1	3	13	86	9	training
130	1.11624	0	0	30	0	90	0	0	0	11	2	32	7	training
144	3.12451	1	0	30	0	81	1	1	0	15	0	34	9	training
158	1.09667	0	0	3	1	3	1	0	1	5	5	56	0	training
111	1.45332	0	0	30	0	90	0	0	0	15	3	29	-1	training
91	1.032	0	0	30	0	90	0	0	0	15	3	25	-11	training
126	1.31393	0	0	30	0	90	0	0	1	3	4	62	5	training
131	1.37923	0	0	2	1	2	1	0	1	7	12	67	8	training
111	0.940468	0	0	30	0	90	0	0	1	3	5	53	0	training
100	0.968644	0	0	30	0	77	1	1	0	#NULL!	2	30	4	training
126	1.98865	0	0	30	0	90	0	1	0	15	3	36	9	training
147	2.27961	0	0	4	1	4	1	0	1	6	3	46	5	training
140	1.80249	1	0	30	0	90	0	1	0	15	5	20	6	training
104	0.337931	0	0	30	0	90	0	0	0	15	0	22	4	training
99	1.12073	0	0	30	0	90	0	0	1	3	5	50	0	training
90	1.02477	0	0	30	0	90	0	0	0	15	2	23	10	training
123	1.76646	0	0	30	0	90	0	0	1	11	5	33	0	training
122	0.989451	0	0	30	0	90	0	0	1	3	5	61	0	training
113	0.978682	0	0	30	0	90	0	0	0	15	3	24	-4	training
145	0.69463	0	0	30	0	90	0	0	1	15	0	12	0	training
105	1.01303	0	0	26	1	26	1	0	0	15	2	36	7	training
102	1.47042	0	1	4	1	4	1	0	1	12	10	54	4	training
167	3.00356	1	0	30	0	90	0	0	1	11	2	35	0	training
140	3.66256	1	0	30	0	90	0	0	1	3	7	59	-1	training
115	0.601439	0	0	30	0	90	0	0	0	15	0	15	3	training
102	1.01125	0	0	30	0	90	0	0	0	15	0	10	-5	training
86	0.387165	0	0	30	0	90	0	0	0	15	0	33	5	training
114	0.447616	0	0	30	0	90	0	0	0	15	5	26	0	training
118	2.06799	0	0	30	0	90	0	0	1	8	8	49	3	training
97	0.55305	0	0	30	0	90	0	0	0	15	2	22	-1	training
89	0.394405	0	0	30	0	90	0	0	0	15	3	28	5	training
119	1.32947	0	0	30	0	90	0	0	0	15	3	17	4	training
94	0.804437	0	0	30	0	90	0	0	0	15	4	25	-4	training
106	1.00211	0	0	30	0	90	0	0	0	15	0	24	3	training
202	7.62158	1	0	3	1	3	1	0	1	7	3	33	0	training
102	0.593171	0	0	30	0	90	0	0	0	15	0	15	0	training
134	0.600925	0	0	30	0	90	0	1	1	10	6	24	0	training
105	0.457481	0	0	30	0	90	0	0	1	14	4	25	0	training
107	0.375086	0	0	30	0	90	0	0	1	15	2	25	-4	training
152	4.35902	1	0	30	0	90	0	0	1	7	8	50	-6	training
96	0.559155	0	0	30	0	90	0	0	1	7	4	36	-6	training
115	0.832716	0	0	2	1	2	1	0	1	3	8	63	3	training
309	6.63052	1	0	3	1	3	1	0	1	15	4	40	8	training
111	0.457111	0	0	9	1	9	1	0	0	14	3	20	0	training
121	3.0036	0	0	30	0	90	0	0	1	3	5	50	0	training
117	1.62555	0	0	6	1	6	1	0	1	15	7	46	1	training
110	1.67529	0	0	30	0	90	0	0	1	11	2	24	-3	training
116	1.13443	0	0	30	0	90	0	1	0	12	2	25	0	training
143	1.78586	0	0	30	0	90	0	0	1	3	9	59	-11	training
118	1.86001	0	0	30	0	90	0	0	0	15	2	13	4	training
141	2.34541	0	0	30	0	90	0	0	1	3	9	59	-1	training
114	2.60523	0	1	30	0	90	0	1	1	11	11	46	9	training
94	0.806991	0	0	30	0	90	0	0	1	9	3	32	-14	training
121	0.254588	0	0	30	0	90	0	0	0	15	4	34	-1	training
170	3.91509	1	0	30	0	90	0	0	0	15	2	31	4	training
123	0.45542	0	0	30	0	90	0	1	1	9	8	37	10	training
126	0.594038	0	0	30	0	90	0	0	1	3	5	51	-1	training
125	1.20606	0	0	30	0	90	0	0	0	15	1	20	0	training
106	0.695924	0	0	30	0	90	0	0	0	14	1	6	0	training
111	1.27814	0	0	30	0	90	0	0	1	15	1	24	-1	training
121	0.992124	0	0	30	0	90	0	0	0	15	4	29	7	training
117	1.16799	0	0	30	0	90	0	0	0	15	3	27	-1	training
109	0.917928	0	0	30	0	90	0	0	1	3	4	59	0	training
114	1.65451	0	0	30	0	90	0	0	0	15	0	13	0	training
127	1.25167	0	0	30	0	90	0	0	0	15	4	40	-4	training
98	1.38407	0	0	30	0	90	0	1	0	15	1	15	0	training
119	1.26065	0	0	30	0	90	0	0	0	15	3	26	1	training
85	1.14766	0	1	30	0	90	0	0	0	15	4	22	7	training
122	1.38031	0	0	30	0	90	0	0	0	15	3	27	-1	training
115	1.29139	0	0	30	0	90	0	0	1	7	3	32	0	training
109	0.751542	0	0	30	0	90	0	0	0	15	0	23	-1	training
133	2.68388	1	0	3	1	3	1	0	1	3	11	88	4	training
118	1.16667	0	0	30	0	90	0	0	1	3	7	56	9	training
232	2.26232	1	0	30	0	90	0	0	1	11	6	58	18	training
137	1.13618	0	0	30	0	90	0	0	0	14	5	25	-3	training
145	2.23768	0	0	30	0	90	0	0	0	15	0	25	3	training
112	1.50777	0	0	30	0	90	0	0	0	12	6	40	4	training
120	1.42343	0	0	30	0	90	0	0	0	13	8	50	4	training
126	0.950417	0	0	30	0	90	0	0	0	3	5	53	-1	training
142	0.835799	0	0	3	1	3	1	0	1	6	5	49	-1	training
126	0.956298	0	0	30	0	90	0	0	1	3	5	53	0	training
158	3.90368	1	0	30	0	90	0	0	0	3	6	39	-6	training
137	1.4117	0	0	30	0	90	0	1	0	7	4	34	-1	training
134	1.68103	0	0	30	0	90	0	0	0	15	0	13	3	training
131	0.333333	0	0	30	0	90	0	0	1	3	6	58	0	training
114	1.09467	0	0	30	0	90	0	1	1	3	5	60	9	training
103	1.08961	0	0	30	0	90	0	0	0	15	0	22	0	training
128	0.96705	0	0	4	1	4	1	0	1	7	4	43	-1	training
133	0.944989	0	0	30	0	90	0	0	1	3	7	54	-4	training
118	0.20538	0	0	30	0	90	0	0	0	15	2	26	-1	training
109	2.81451	0	1	5	1	5	1	0	1	15	5	31	10	training
110	1.13175	0	0	30	0	90	0	0	0	15	1	27	-4	training
111	0.97246	0	0	30	0	90	0	0	0	15	2	19	1	training
99	0.552538	0	0	30	0	90	0	0	0	15	1	13	0	training
95	0.375086	0	0	30	0	90	0	0	1	6	9	41	0	training
86	0.619471	0	0	30	0	90	0	0	0	15	2	22	0	training
83	1.39521	0	1	4	1	4	1	0	0	15	4	50	3	training
118	1.30634	0	0	30	0	90	0	0	0	15	2	24	0	training
133	2.33333	0	0	30	0	90	0	0	1	3	6	61	0	training
97	0.870617	0	0	30	0	90	0	0	0	15	6	19	1	training
118	1.04138	0	0	30	0	90	0	0	1	3	7	60	3	training
105	0.610901	0	0	30	0	70	1	0	1	8	5	44	6	training
96	0.927248	0	0	30	0	90	0	1	0	14	3	26	-2	training
135	0.594989	0	0	30	0	90	0	0	1	15	2	21	0	training
102	0.889467	0	0	30	0	90	0	0	0	15	2	18	0	training
127	2.3106	0	0	30	0	90	0	0	0	15	2	22	7	training
110	1.0758	0	0	30	0	90	0	0	0	15	6	44	1	training
106	0.768396	0	0	30	0	90	0	0	1	3	4	50	-13	training
106	0.762246	0	0	30	0	90	0	0	0	15	0	13	4	training
127	1.52786	0	0	30	0	90	0	1	0	#NULL!	0	13	0	training
124	1.9488	0	0	30	0	90	0	0	1	3	4	54	0	training
102	0.920782	0	0	30	0	90	0	0	0	15	0	22	11	training
128	2.38758	0	0	30	0	90	0	0	0	15	0	28	-1	training
122	0.676433	0	0	30	0	90	0	0	1	3	6	48	-1	training
111	0.361467	0	0	30	0	90	0	0	1	7	7	46	2	training
95	0.434613	0	0	30	0	90	0	0	0	15	3	35	5	training
128	3.22872	1	1	30	0	90	0	0	0	14	3	31	4	training
109	0.714272	0	0	30	0	90	0	0	0	15	4	44	6	training
128	1.44969	0	0	30	0	90	0	0	0	14	4	27	3	training
104	0.80546	0	0	30	0	90	0	0	0	15	4	20	0	training
126	0.962429	0	0	30	0	90	0	0	0	15	2	29	3	training
100	0.763089	0	0	30	0	90	0	1	0	15	5	19	2	training
129	1.47231	0	0	30	0	90	0	0	0	14	4	19	0	training
115	1.34524	0	0	30	0	90	0	0	0	7	4	26	-4	training
110	1.10554	0	0	30	0	90	0	0	1	3	10	54	-1	training
101	0.408248	0	0	30	0	90	0	0	1	11	3	32	-5	training
102	0.485118	0	0	30	0	90	0	0	1	3	7	50	-1	training
141	2.62134	0	0	30	0	90	0	0	0	15	0	22	-5	training
137	2.47123	1	0	30	0	90	0	0	0	15	1	28	14	training
102	0.433903	0	0	30	0	90	0	0	0	15	2	23	0	training
122	1.4202	0	0	30	0	90	0	0	1	9	3	28	0	training
127	0.982878	0	0	30	0	90	0	0	1	3	5	55	0	training
117	1.09863	0	0	30	0	90	0	0	0	15	3	25	5	training
99	1.56416	0	0	30	0	90	0	1	1	8	9	55	-1	training
147	2.85522	1	0	30	0	90	0	0	0	15	0	28	0	training
98	0.962731	0	0	30	0	90	0	1	1	7	5	39	2	training
133	1.74625	0	0	30	0	90	0	1	0	#NULL!	0	22	-1	training
125	1.30565	0	0	30	0	90	0	0	1	8	7	37	0	training
183	2.12035	1	0	2	1	2	1	0	1	8	14	81	10	training
88	0.460363	0	0	30	0	90	0	1	0	15	2	15	0	training
145	2.55898	1	0	30	0	90	0	0	0	12	3	18	0	training
109	1.23426	0	0	30	0	90	0	0	1	11	3	29	0	training
121	0.715244	0	0	30	0	90	0	0	1	15	5	36	5	training
245	6.50846	1	0	2	1	2	1	0	1	8	6	44	6	training
88	1.95736	0	1	30	0	90	0	0	1	15	3	39	13	training
124	1.7907	0	0	30	0	90	0	0	0	15	1	35	14	training
151	2.95247	1	0	30	0	90	0	0	0	15	3	30	0	training
87	0.6176	0	0	30	0	90	0	0	0	15	2	23	0	training
118	0.963853	0	0	30	0	90	0	1	0	15	1	29	-1	training
110	0.705442	0	0	30	0	90	0	0	0	15	0	24	-1	training
119	0.459132	0	0	30	0	90	0	0	1	3	5	55	3	training
143	2.92439	1	0	30	0	90	0	0	1	15	6	41	4	training
111	1.16786	0	0	30	0	90	0	1	1	7	5	32	3	training
108	0.839746	0	0	30	0	90	0	0	0	15	1	18	0	training
112	1.08681	0	0	30	0	90	0	0	1	3	9	54	0	training
159	4.79572	1	1	4	1	4	1	0	0	15	6	51	0	training
123	0.580017	0	0	30	0	90	0	1	0	#NULL!	0	32	9	training
113	0.971825	0	0	30	0	90	0	0	0	15	1	28	1	training
117	1.44626	0	0	30	0	90	0	0	0	15	3	34	-1	training
129	1.25982	0	0	30	0	90	0	0	1	6	3	48	-1	training
106	0.360041	0	0	30	0	90	0	0	1	10	4	24	0	training
116	0.912307	0	0	30	0	90	0	0	0	15	0	18	-1	training
106	1.92609	0	0	30	0	38	1	1	1	11	2	44	10	training
111	0.527046	0	0	30	0	90	0	0	1	3	6	54	-1	training
184	2.91705	1	0	22	1	22	1	0	0	14	2	17	6	training
106	1.06861	0	0	30	0	90	0	0	0	15	5	17	-4	training
165	1.11515	0	0	30	0	90	0	0	1	7	9	50	-10	training
117	0.504098	0	0	30	0	90	0	0	1	3	5	45	-1	training
112	1.98217	0	0	30	0	90	0	0	1	3	6	47	0	training
111	0.73353	0	0	30	0	90	0	1	0	15	0	20	8	training
90	0.746735	0	0	30	0	90	0	0	0	15	0	26	0	training
122	0.976683	0	0	30	0	90	0	0	0	15	0	26	-1	training
101	0.774274	0	0	30	0	90	0	0	1	15	4	25	-1	training
111	1.57674	0	1	30	0	90	0	1	1	10	6	38	0	training
104	0.488131	0	0	30	0	90	0	0	1	3	4	50	0	training
115	0.69337	0	0	30	0	90	0	0	0	15	4	8	-1	training
74	2.34274	0	1	30	0	90	0	0	1	11	7	35	0	training
104	1.0247	0	0	30	0	49	1	1	1	11	8	46	-5	training
126	1.89501	0	0	30	0	90	0	0	0	15	4	37	9	training
96	1.45963	0	1	30	0	90	0	0	1	4	4	49	-8	training
116	1.5431	0	0	30	0	90	0	0	1	15	6	33	0	training
130	1.18603	0	0	3	1	3	1	0	1	3	9	70	9	training
114	1.59384	0	0	30	0	90	0	0	0	15	1	18	-1	training
94	0.620633	0	0	30	0	90	0	0	1	9	10	47	4	training
127	1.43619	0	0	30	0	90	0	0	1	11	3	29	4	training
94	0.33945	0	0	30	0	90	0	0	1	8	8	46	0	training
140	1.87525	1	0	30	0	90	0	0	1	3	4	57	0	training
84	0.998765	0	1	30	0	90	1	0	0	15	1	33	-3	training
131	1.14171	0	0	30	0	90	0	0	1	3	5	47	-1	training
141	2.53454	0	0	30	0	90	0	0	0	15	2	8	0	training
110	1.04704	0	0	30	0	90	0	1	1	3	4	50	0	training
133	0.807692	0	0	30	0	90	0	0	1	3	5	50	-1	training
114	1.03543	0	0	30	0	90	0	0	1	15	2	19	0	training
108	1.14479	0	0	30	0	90	0	0	1	11	6	49	7	training
89	0.33945	0	0	30	0	90	0	1	0	13	5	44	-5	training
116	0.669746	0	0	30	0	90	0	0	1	3	5	67	3	training
126	0.904237	0	0	30	0	90	0	0	1	3	5	63	3	training
107	0.568371	0	0	30	0	90	0	0	0	15	0	24	-4	training
104	0.346944	0	0	30	0	90	0	1	0	15	0	17	-1	training
115	0.949821	0	0	30	0	90	0	0	0	15	1	26	0	training
126	1.5612	0	0	30	0	90	0	0	1	3	4	47	-13	training
136	2.31029	0	0	30	0	90	0	0	0	15	4	6	6	training
149	3.04944	1	0	30	0	90	0	0	1	11	2	33	-2	training
199	3.34244	1	0	30	0	90	0	0	0	15	1	32	8	training
123	1.45976	0	0	30	0	90	0	0	0	15	4	29	11	training
95	0.766284	0	0	30	0	90	0	0	0	15	2	24	3	training
108	1.20442	0	0	30	0	90	0	0	1	11	2	19	0	training
152	0.716322	0	0	3	1	3	1	0	1	3	4	56	3	training
113	1.2897	0	0	30	0	90	0	0	0	15	3	24	-8	training
110	0.983706	0	0	30	0	90	0	0	1	6	6	33	1	training
119	1.51569	0	0	30	0	90	0	0	0	#NULL!	0	24	-1	training
101	0.824646	0	0	30	0	90	0	0	0	15	0	6	0	training
107	0.698875	0	0	30	0	90	0	0	1	6	4	25	0	training
119	0.533835	0	0	30	0	90	0	0	1	10	3	47	3	training
97	1.561	0	1	5	1	5	1	0	1	3	12	75	10	training
132	2.09811	0	0	30	0	90	0	0	0	15	2	32	0	training
125	0.704483	0	0	30	0	90	0	0	1	3	7	57	0	training
115	1.06452	0	0	30	0	90	0	0	1	14	5	38	24	training
96	0.363949	0	0	30	0	90	0	0	0	15	3	24	0	training
112	0.892931	0	0	30	0	90	0	1	1	3	8	57	0	training
87	0.370879	0	0	30	0	90	0	0	0	15	0	18	0	training
152	1.57606	0	0	30	0	90	0	0	1	3	7	50	4	training
103	0.966252	0	0	30	0	90	0	0	0	15	0	13	4	training
100	0.902671	0	0	30	0	90	0	0	1	8	4	42	-4	training
108	1.19632	0	0	30	1	30	1	0	0	15	0	13	0	training
109	0.771636	0	0	30	0	90	0	0	0	15	1	13	-9	training
110	0.562	0	0	30	0	90	0	0	0	12	3	29	3	training
87	0.525091	0	0	30	0	90	0	0	0	15	3	36	-1	training
116	0.623362	0	0	30	0	90	0	0	0	15	4	32	8	training
94	0.328671	0	0	30	0	90	0	0	0	15	2	24	0	training
115	1.56347	0	0	30	0	90	0	0	0	15	1	18	0	training
110	0.86825	0	0	30	0	90	0	0	1	7	3	35	-1	training
121	1.1395	0	0	30	0	90	0	0	1	15	1	19	0	training
138	2.04296	0	0	30	0	90	0	0	0	11	6	38	10	training
79	0.514901	0	1	30	0	90	0	0	0	15	0	24	-9	training
112	0.607565	0	0	30	0	90	0	0	1	3	9	59	0	training
149	0.826126	0	0	30	0	90	0	0	1	3	8	57	-1	training
98	0.390586	0	0	30	0	90	0	0	1	10	2	36	7	training
121	1.55688	0	0	30	0	90	0	1	0	15	0	13	-4	training
98	0.364302	0	0	30	0	90	0	0	0	15	2	23	0	training
98	0.400617	0	0	30	0	90	0	0	0	15	2	13	0	training
133	1.83794	0	0	30	0	90	0	0	1	3	6	63	-2	training
130	1.67258	0	0	30	0	90	0	0	1	3	10	56	4	training
110	1.09055	0	0	6	1	6	1	0	0	15	4	46	16	training
154	4.63304	1	0	5	1	5	1	0	1	3	13	87	8	training
117	0.570178	0	0	30	0	90	0	0	1	15	1	12	0	training
137	2.88819	1	0	30	0	90	0	0	1	6	9	54	6	training
98	0.838318	0	0	30	0	90	0	0	0	9	4	31	-4	training
115	1.69495	0	0	30	0	90	0	0	0	15	3	34	6	training
134	0.877473	0	0	30	0	90	0	0	0	15	3	19	-1	training
118	1.52988	0	0	30	0	90	0	0	0	15	3	20	-1	training
107	1.75997	0	0	30	0	90	0	1	1	8	4	34	4	training
135	0.995876	0	0	30	0	90	0	0	1	3	4	45	0	training
113	0.751131	0	0	30	0	90	0	0	1	15	4	34	3	training
116	1.46955	0	0	30	0	90	0	0	1	8	7	32	0	training
91	0.85322	0	1	30	0	90	0	0	0	14	4	13	0	training
123	1.02878	0	0	30	0	90	0	0	1	10	3	41	-1	training
103	1.39986	0	0	30	0	90	0	0	0	15	1	31	-13	training
161	2.33677	1	0	30	0	90	0	0	1	3	6	54	-1	training
106	0.760388	0	0	30	0	90	0	0	1	11	2	41	0	training
195	4.35831	1	0	2	1	2	1	0	1	3	6	67	-1	training
106	0.664348	0	0	30	0	90	0	0	0	15	4	29	0	training
115	0.958555	0	0	30	0	90	0	0	1	11	5	29	6	training
117	0.871271	0	0	30	0	90	0	0	1	5	7	48	-6	training
95	1.74613	0	1	6	1	6	1	0	1	8	14	52	10	training
106	0.21033	0	0	30	0	90	0	0	1	3	4	45	0	training
114	0.939999	0	0	30	0	90	0	0	0	15	3	21	0	training
113	0.815506	0	0	30	0	90	0	0	1	0	9	61	5	training
138	1.79125	0	0	30	0	90	0	1	1	3	5	53	-4	training
123	1.39285	0	0	30	0	90	0	0	1	3	6	43	0	training
102	0.421271	0	0	30	0	90	0	0	0	15	0	13	0	training
118	0.982355	0	0	30	0	90	0	1	0	15	3	24	-6	training
126	1.4831	0	0	30	0	90	0	0	0	15	3	18	0	training
127	1.19971	0	0	30	0	90	0	1	1	3	4	45	0	training
122	1.63614	0	0	30	0	90	0	1	0	15	1	21	-1	training
127	1.64836	0	0	30	0	90	0	0	1	3	4	50	-2	training
105	0.518188	0	0	30	0	90	0	1	0	15	1	33	9	training
127	1.59474	0	0	30	0	90	0	0	0	10	2	24	-1	training
88	0.658984	0	0	30	0	90	0	0	0	15	3	41	6	training
99	0.600925	0	0	30	0	90	0	0	1	3	5	50	0	training
129	2.70059	0	0	30	0	90	0	0	1	6	6	44	-9	training
111	1.08996	0	0	30	0	90	0	0	0	15	0	18	5	training
101	0.776189	0	0	30	0	90	0	0	1	15	5	41	0	training
132	1.87779	0	0	30	0	90	0	0	1	6	8	38	0	training
103	1.3341	0	0	30	0	90	0	0	1	13	4	28	-1	training
106	0.63099	0	0	30	0	90	0	0	0	15	2	24	-1	training
112	0.672046	0	0	30	0	90	0	0	0	15	0	20	-2	training
97	0.693147	0	0	30	0	90	0	0	0	15	5	29	-7	training
177	0.92175	0	0	6	1	6	1	0	1	6	10	43	9	training
129	0.401899	0	0	30	0	90	0	0	1	10	5	38	-1	training
109	0.992237	0	0	30	0	90	0	1	1	15	5	43	9	training
165	1.32278	0	0	3	1	3	1	0	1	3	6	39	0	training
189	7.19103	1	0	2	1	2	1	0	1	10	10	69	6	training
131	1.92951	0	0	30	0	90	0	0	0	15	5	35	-1	training
115	2.43921	0	0	30	0	90	0	0	0	15	2	31	5	training
112	1.47716	0	0	30	0	90	0	0	1	14	8	44	0	training
107	0.88352	0	0	30	0	90	0	0	0	15	0	18	-1	training
103	0.388889	0	0	30	0	90	0	0	0	15	0	13	0	training
104	0.849231	0	0	30	0	90	0	0	1	3	5	50	0	training
172	1.88737	1	0	3	1	3	1	0	0	15	4	16	-1	training
120	3.37131	1	1	4	1	4	1	0	0	15	10	57	15	training
117	1.79763	0	0	30	0	90	0	0	0	15	2	10	0	training
143	5.81699	1	0	30	0	90	0	0	0	15	7	41	0	training
147	0.997167	0	0	30	0	90	0	0	0	15	0	18	-1	training
88	0.859916	0	0	30	0	90	0	0	0	15	2	26	7	training
96	0.611952	0	0	30	0	90	0	0	1	7	3	28	0	training
119	0.841992	0	0	30	0	90	0	0	1	3	5	50	-1	training
122	1.05974	0	0	30	0	90	0	0	1	15	1	46	9	training
110	0.478875	0	0	30	0	90	0	0	1	11	5	27	0	training
105	1.45686	0	0	30	0	90	0	0	0	15	2	22	-2	training
93	0.640216	0	0	30	0	90	0	0	0	15	0	17	-4	training
168	4.04239	1	0	30	0	90	0	1	1	7	4	40	-2	training
100	1.22726	0	0	30	0	90	0	1	0	15	0	18	-4	training
71	0.962594	0	1	30	0	74	1	1	0	15	7	50	9	training
101	0.42066	0	0	30	0	90	0	1	1	3	5	45	0	training
101	1.27203	0	1	30	0	90	0	0	1	6	5	43	6	training
109	1.19271	0	0	30	0	90	0	1	0	15	5	33	-1	training
88	0.956736	0	1	30	0	90	0	1	1	15	5	19	0	training
101	0.780353	0	0	30	0	90	0	1	0	15	0	20	-4	training
135	1.51681	0	0	30	0	90	0	1	0	15	7	45	13	training
119	2.10137	0	0	30	0	90	0	0	0	15	0	28	-1	training
113	1.10308	0	0	30	0	90	0	0	0	15	3	13	-4	training
93	0.222222	0	0	30	0	90	0	0	0	15	5	17	9	training
122	1.80132	0	0	30	0	90	0	0	0	15	1	24	-1	training
108	0.851651	0	0	30	0	90	0	0	0	15	2	9	0	training
108	0.398686	0	0	30	0	90	0	0	0	15	0	16	0	training
90	0.472495	0	0	30	0	90	0	0	1	3	9	59	9	training
105	4.15751	1	1	4	1	4	1	0	0	15	5	35	14	training
121	0.835799	0	0	30	0	90	0	1	0	#NULL!	3	15	9	training
118	1.0611	0	0	30	0	90	0	0	0	15	1	22	5	training
132	0.504098	0	0	30	0	90	0	0	0	15	1	13	-1	training
98	0.58549	0	0	30	0	90	0	0	0	15	3	30	7	training
117	1.45818	0	0	30	0	90	0	0	0	15	5	35	-1	training
121	2.75635	0	0	30	0	90	0	1	0	15	6	30	-9	training
95	0.465917	0	0	30	0	90	0	1	0	15	0	15	6	training
119	0.733354	0	0	30	0	90	0	0	0	15	3	19	-14	training
153	4.25627	1	1	4	1	4	1	0	1	11	5	35	10	training
118	1.00359	0	0	30	0	90	0	0	0	15	0	18	0	training
88	0.626818	0	0	30	0	90	0	1	0	15	1	18	17	training
121	1.31785	0	0	30	0	90	0	0	0	15	5	24	0	training
121	1.064	0	0	30	0	90	0	0	1	3	6	45	0	training
134	2.70986	1	0	30	0	90	1	1	1	8	9	59	10	training
130	0.762145	0	0	30	0	90	0	0	1	3	5	59	-9	training
109	0.703094	0	0	30	0	90	0	0	0	15	0	13	-1	training
94	0.662797	0	0	30	0	90	0	0	0	15	1	16	6	training
129	0.509932	0	0	30	0	90	0	0	1	6	5	37	-1	training
116	0.874007	0	0	30	0	90	0	0	0	15	1	37	19	training
132	0.851499	0	0	4	1	4	1	0	0	15	3	35	1	training
118	1.2873	0	0	30	0	90	0	0	1	3	10	54	0	training
117	1.39631	0	0	30	0	90	0	0	1	6	4	30	0	training
111	0.396746	0	0	30	0	90	0	0	1	3	6	50	-8	training
130	1.32311	0	0	30	0	90	0	0	1	10	4	26	-1	training
96	2.57056	0	1	4	1	4	1	0	0	15	8	29	10	training
127	1.21671	0	0	30	0	90	0	0	1	5	10	67	13	training
117	0.606403	0	0	30	0	90	0	0	0	15	5	15	0	training
117	1.35093	0	0	30	0	90	0	0	0	15	1	24	0	training
106	0.456717	0	0	30	0	90	0	0	1	3	4	56	-4	training
94	0.527924	0	0	30	0	90	0	0	0	15	3	21	0	training
87	1.16667	0	1	30	0	90	0	0	0	15	0	8	-4	training
124	1.78586	0	0	30	0	90	0	0	1	11	4	29	0	training
126	1.28764	0	0	30	0	90	0	0	1	3	6	43	3	training
102	1.41188	0	0	30	0	90	0	0	0	15	6	18	-2	training
118	1.84447	0	0	30	0	74	1	0	1	15	6	37	9	training
94	0.279623	0	0	30	0	90	0	0	0	15	3	24	-1	training
154	0.766452	0	0	2	1	2	1	0	1	11	7	43	1	training
111	0.411409	0	0	30	0	90	0	0	0	15	0	22	0	training
110	0.994894	0	0	30	0	86	1	1	0	15	5	42	5	training
108	0.812708	0	0	30	0	90	0	0	1	7	9	45	-1	training
125	1.83782	0	0	30	0	90	0	0	1	3	6	56	0	training
155	0.916807	0	0	30	0	90	0	0	0	14	1	13	2	training
124	0.925741	0	0	30	0	90	0	0	0	15	3	26	-8	training
107	0.869835	0	0	5	1	5	1	0	0	15	3	51	16	training
123	0.625586	0	0	30	0	90	0	0	1	3	5	58	0	training
116	0.690917	0	0	6	1	6	1	0	1	11	13	79	6	training
112	1.80726	0	0	30	0	90	0	1	0	15	2	23	-1	training
117	0.558984	0	0	30	0	90	0	0	0	15	1	26	2	training
100	0.74794	0	0	30	0	90	0	1	1	15	2	21	-5	training
108	1.00907	0	0	30	0	90	0	0	1	3	4	45	-2	training
128	2.59645	1	0	2	1	2	1	0	1	4	5	48	0	training
105	0.609425	0	0	30	0	90	0	0	0	15	0	9	0	training
108	0.73353	0	0	30	0	90	0	1	1	3	7	45	-5	training
113	1.46355	0	0	30	0	90	0	0	1	3	5	50	-1	training
140	2.99019	1	0	4	1	4	1	0	1	3	8	73	-9	training
157	2.41411	1	0	30	0	90	0	0	1	11	2	33	6	training
113	2.67631	0	1	3	1	3	1	0	1	15	11	42	6	training
119	1.85234	0	0	30	0	90	0	0	1	8	8	55	10	training
102	1.139	0	0	30	0	90	0	0	1	10	9	53	1	training
94	0.488973	0	0	30	0	32	1	1	0	15	2	26	10	training
106	1.07439	0	0	30	0	90	0	0	0	15	3	38	-5	training
110	0.738422	0	0	30	0	90	0	0	0	15	2	24	0	training
127	4.67206	1	0	30	0	90	0	0	0	15	3	20	0	training
126	2.66278	1	0	30	0	90	0	0	0	15	3	20	-1	training
122	1.04964	0	0	30	0	90	0	0	0	15	2	34	0	training
90	0.222222	0	0	30	0	90	0	0	0	13	7	29	5	training
166	1.81794	1	0	30	0	90	0	0	1	7	8	50	5	training
110	1.17617	0	0	30	0	90	0	0	0	15	1	32	-1	training
121	0.571079	0	0	30	0	90	0	0	0	15	8	33	-1	training
105	0.568371	0	0	30	0	90	0	0	1	10	2	26	-14	training
135	1.50137	0	0	30	0	90	0	0	0	15	2	19	-1	training
110	2.05148	0	0	30	0	90	0	0	0	15	0	25	-1	training
89	0.438326	0	0	30	0	48	1	0	1	11	5	38	6	training
117	1.56963	0	0	30	0	90	0	0	0	15	4	19	3	training
89	1.39963	0	1	30	0	90	0	1	0	15	7	44	3	training
105	2.8499	0	1	30	0	90	0	0	0	15	0	6	0	training
104	0.394144	0	0	30	0	90	0	0	1	7	5	32	-1	training
118	1.73946	0	0	30	0	90	0	0	0	15	0	16	2	training
76	1.18504	0	1	30	0	90	0	0	1	4	4	54	-5	training
122	0.951066	0	0	30	0	90	0	0	1	3	7	58	3	training
146	1.66036	0	0	30	0	90	0	0	0	15	5	29	3	training
119	2.78732	1	0	30	0	90	0	0	0	15	0	18	-1	training
88	0.600145	0	0	30	0	90	0	0	0	15	0	31	-1	training
144	2.0141	0	0	3	1	3	1	0	0	15	6	39	13	training
108	0.716502	0	0	30	0	90	0	0	0	15	0	20	-2	training
123	1.26361	0	0	2	1	2	1	0	1	13	11	63	0	training
125	2.6233	0	0	30	0	90	0	1	1	3	8	45	0	training
110	0.885845	0	0	30	0	90	0	0	0	15	3	22	0	training
107	0.956728	0	0	30	0	90	0	0	1	3	4	48	3	training
113	0.474396	0	0	30	0	90	0	0	0	15	2	20	-1	training
165	3.51287	1	0	30	0	90	0	0	1	15	3	29	-9	training
123	2.78693	0	1	30	0	90	0	0	0	15	5	19	0	training
123	0.288675	0	0	30	0	90	0	0	0	15	4	28	5	training
145	0.539585	0	0	5	1	5	1	0	1	6	8	59	0	training
120	0.820017	0	0	30	0	90	0	0	1	11	5	38	-1	training
136	0.610901	0	0	30	0	90	0	0	0	15	2	17	3	training
108	0.568461	0	0	30	0	90	0	0	0	15	2	26	-1	training
108	0.625586	0	0	30	0	90	0	0	0	15	0	34	-4	training
116	0.242161	0	0	30	0	90	0	1	1	3	4	45	0	training
235	5.57469	1	0	2	1	2	1	0	1	15	9	52	13	training
162	1.20168	0	0	4	1	4	1	0	1	6	6	54	-1	training
146	2.234	1	0	30	0	90	0	0	0	15	0	6	0	training
138	0.72151	0	0	30	0	90	0	0	1	10	5	29	0	training
126	2.80447	1	0	30	0	90	0	1	0	15	5	37	4	training
122	1.55352	0	0	3	1	3	1	0	0	15	2	20	0	training
113	2.19867	0	1	30	0	90	0	0	0	15	1	38	8	training
102	0.401771	0	0	26	1	26	1	0	0	15	2	13	3	training
93	0.79148	0	0	30	0	90	0	0	0	15	0	6	-4	training
94	1.35352	0	0	30	0	90	0	1	0	15	3	31	0	training
119	0.637801	0	0	30	0	90	0	0	1	8	4	43	-4	training
108	1.10321	0	0	30	0	90	0	1	0	15	4	30	3	training
190	3.80476	1	0	2	1	2	1	0	1	4	10	77	9	training
117	0.712975	0	0	30	0	90	0	0	1	3	6	47	0	training
130	1.54094	0	0	30	0	90	0	0	0	15	1	9	0	training
100	0.519675	0	0	30	0	90	0	0	0	15	3	32	-1	training
159	4.97277	1	0	30	0	90	0	0	0	15	4	30	5	training
130	2.0517	1	0	30	0	90	0	0	1	15	4	30	5	training
115	1.26161	0	0	30	0	90	0	0	0	#NULL!	4	30	11	training
147	2.58496	1	0	30	0	90	0	1	0	14	4	13	5	training
102	1.08961	0	0	30	0	90	0	0	0	15	1	21	4	training
138	1.93661	0	0	30	0	90	0	1	1	8	10	57	18	training
148	4.7354	1	0	5	1	5	1	0	1	3	5	45	18	training
137	4.97492	1	0	30	0	90	0	0	1	6	6	38	-5	training
91	0.485383	0	0	30	0	90	0	0	0	15	4	18	0	training
92	0.921285	0	0	30	0	90	0	0	0	15	2	14	0	training
93	0.472277	0	0	30	0	90	0	0	1	3	6	53	-2	training
125	0.545275	0	0	30	0	90	0	0	0	15	1	17	-4	training
130	1.67726	0	0	30	0	90	0	0	0	14	6	40	3	training
117	0.947571	0	0	30	0	90	0	1	1	6	4	27	0	training
106	0.771707	0	0	30	0	90	0	0	1	10	6	27	-8	training
93	0.374743	0	0	3	1	3	1	0	1	3	14	70	4	training
130	4.07353	1	0	30	0	90	0	0	1	10	6	45	0	training
124	0.315902	0	0	30	0	90	0	1	0	14	5	38	-4	training
101	0.557497	0	0	30	0	90	0	0	0	15	4	38	0	training
144	1.80132	0	0	30	0	90	0	1	0	#NULL!	0	6	0	training
126	2.26232	0	0	30	0	90	0	0	1	6	6	35	6	training
128	1.20185	0	0	30	0	90	0	0	0	15	2	6	0	training
108	0.555556	0	0	30	0	90	0	0	0	15	2	14	-4	training
139	1.2377	0	0	30	0	90	0	1	1	3	9	67	-1	training
104	1.10544	0	0	30	0	90	0	0	1	3	5	60	6	training
108	1.29076	0	0	30	0	90	0	0	0	15	0	25	-1	training
142	2.08864	0	0	30	0	90	0	0	0	15	6	28	4	training
143	3.5917	1	0	30	0	90	0	1	1	8	6	52	-4	training
141	2.83587	1	0	30	0	90	0	0	0	15	1	33	-7	training
148	4.48299	1	0	30	0	90	0	0	1	3	4	45	-4	training
116	0.675863	0	0	30	0	90	0	0	0	15	2	6	0	training
92	1.02577	0	0	30	0	90	0	1	0	15	4	37	-3	training
136	2.22214	1	0	5	1	5	1	0	1	14	12	56	10	training
144	1.78586	0	0	30	0	90	0	0	0	15	2	21	-5	training
190	3.42479	1	0	30	0	54	1	0	0	14	4	37	6	training
106	1.41225	0	0	30	0	90	0	0	0	15	2	6	-8	training
113	0.48508	0	0	30	0	90	0	1	0	15	0	9	0	training
94	0.839361	0	0	30	0	90	0	0	0	15	0	17	-9	training
105	1.08345	0	0	30	0	90	0	0	1	3	5	56	-1	training
109	0.981831	0	0	30	0	90	0	0	1	3	7	49	0	training
112	2.16524	0	1	30	0	90	0	1	0	15	0	16	0	training
116	1.20472	0	0	30	0	90	0	0	1	9	9	50	0	training
80	0.91574	0	1	30	0	90	0	0	0	15	1	23	5	training
121	1.39044	0	0	30	0	90	0	0	1	15	4	40	6	training
95	0.805556	0	0	30	0	90	0	0	0	15	2	31	0	training
105	1.05441	0	0	30	0	90	0	0	1	7	7	47	9	training
76	0.465696	0	1	30	0	90	0	1	0	15	6	35	6	training
127	2.67525	1	0	3	1	3	1	0	1	7	11	58	6	training
94	0.583201	0	0	30	0	90	0	0	0	15	3	31	0	training
122	0.989451	0	0	30	0	90	0	0	0	14	1	28	0	training
134	1.41084	0	0	30	0	90	0	0	0	15	4	13	-1	training
134	1.54187	0	0	30	0	90	0	0	1	3	10	56	0	training
115	2.28814	0	0	30	0	90	0	0	0	15	4	38	0	training
105	0.683995	0	0	30	0	90	0	0	1	6	3	25	-8	training
102	0.372333	0	0	30	0	90	0	0	1	3	5	50	-1	training
102	0.403304	0	0	30	0	90	0	0	1	7	3	32	7	training
106	0.819013	0	0	30	0	90	0	0	1	3	5	43	0	training
82	0.536622	0	1	30	0	90	0	0	0	14	2	12	0	training
163	2.2725	1	0	6	1	6	1	0	1	7	11	68	4	training
149	1.91834	0	0	30	0	90	0	0	1	3	8	66	-4	training
115	1.01024	0	0	30	0	90	0	0	1	3	8	53	4	training
90	0.601439	0	0	30	0	90	0	0	0	15	1	22	-5	training
115	1.91243	0	0	30	0	90	0	0	0	#NULL!	3	30	-1	training
79	1.19916	0	1	6	1	6	1	0	1	8	8	52	4	training
166	2.24791	1	0	30	0	90	0	0	0	15	1	18	-1	training
120	1.00513	0	0	30	0	90	0	0	0	15	0	22	0	training
102	0.892931	0	0	30	0	90	0	0	0	15	1	19	0	training
169	2.37038	1	0	3	1	3	1	0	1	14	14	64	13	training
91	0.906595	0	0	30	0	90	0	0	0	15	3	15	6	training
100	0.700088	0	0	30	0	90	0	0	0	15	2	9	2	training
75	0.737588	0	1	4	1	4	1	0	0	14	12	45	2	training
110	1.2434	0	0	30	0	90	0	0	0	14	3	16	0	training
102	1.75561	0	1	30	0	90	0	0	1	15	7	44	0	training
124	1.25216	0	0	30	0	90	0	1	0	15	1	30	4	training
120	3.24624	0	0	30	0	90	0	1	1	15	3	12	6	training
121	1.01582	0	0	30	0	90	0	0	0	13	3	18	6	training
183	4.37208	1	0	30	0	90	0	0	1	8	7	40	-1	training
109	0.779099	0	0	30	0	90	0	0	0	15	1	17	0	training
94	0.810648	0	0	30	0	90	0	1	0	15	1	26	0	training
110	1.48475	0	0	30	0	90	0	0	0	13	1	25	0	training
138	1.60823	0	0	30	0	90	0	0	1	3	9	57	0	training
109	0.722985	0	0	30	0	90	0	0	1	7	10	47	6	training
141	1.10694	0	0	30	0	90	0	1	0	15	3	24	-1	training
92	0.815709	0	0	30	0	90	0	0	0	15	0	28	3	training
135	1.68683	0	0	30	0	90	0	0	0	15	0	22	3	training
128	0.911292	0	0	30	0	90	0	0	0	15	2	13	0	training
96	1.21178	0	0	30	0	90	0	1	1	3	16	80	7	training
99	0.747718	0	0	30	0	90	0	0	1	8	6	38	1	training
90	0.336406	0	0	30	0	90	0	1	0	15	4	42	9	training
88	0.63099	0	0	30	0	90	0	0	0	15	0	18	-5	training
139	1.01207	0	0	30	0	90	0	0	0	15	1	27	3	training
157	0.995049	0	0	30	0	90	0	1	0	15	2	29	8	training
105	1.52584	0	0	30	0	90	0	0	1	3	8	66	0	training
108	1.06617	0	0	30	0	90	0	0	0	15	0	19	-1	training
132	1.19842	0	0	30	0	90	0	0	1	3	6	57	0	training
115	0.779594	0	0	30	0	90	0	0	1	5	6	48	-1	training
120	0.944911	0	0	30	0	90	0	0	1	3	9	54	0	training
93	0.650973	0	0	30	0	90	0	0	0	15	4	15	9	training
100	0.470038	0	0	30	0	90	0	0	1	3	5	50	0	training
122	0.454742	0	0	30	0	90	0	0	1	3	4	52	0	training
128	1.12861	0	0	30	0	90	0	0	0	15	0	13	0	training
113	1.65023	0	0	30	0	90	0	0	0	15	1	19	4	training
110	0.554563	0	0	30	0	90	0	0	1	15	5	43	-2	training
109	1.18239	0	0	30	0	90	0	0	0	15	0	13	-1	training
114	0.693666	0	0	30	0	90	0	0	1	3	4	50	-1	training
129	0.509781	0	0	30	0	90	0	0	0	15	0	22	1	training
93	0.390209	0	0	30	0	90	0	0	1	6	6	40	0	training
129	1.18855	0	0	30	0	90	0	1	0	15	1	17	-8	training
169	4.09114	1	1	5	1	5	1	0	1	11	7	44	6	training
95	0.499743	0	0	30	0	90	0	0	1	7	3	25	-5	training
127	1.98217	0	0	30	0	90	0	0	1	3	6	50	0	training
95	1.22114	0	0	30	0	90	0	0	1	3	9	43	6	training
121	1.34084	0	0	30	0	90	0	0	1	6	3	25	0	training
78	0.52383	0	1	30	0	90	0	1	0	15	7	21	3	training
125	2.53111	1	0	30	0	90	0	0	0	9	7	37	-5	training
103	0.997102	0	0	30	0	90	0	0	1	10	2	21	7	training
90	0.224525	0	0	30	0	90	0	1	0	10	2	35	-9	training
113	1.00141	0	0	30	0	90	0	0	1	3	4	54	-1	training
144	1.5401	0	0	30	0	90	0	0	1	3	8	59	4	training
100	0.580815	0	0	30	0	90	0	0	0	15	3	42	0	training
105	0.780682	0	0	30	0	90	0	1	0	15	4	39	4	training
149	1.66259	0	0	2	1	2	1	0	1	6	5	33	0	training
108	1.21843	0	0	30	0	90	0	0	0	15	0	15	0	training
173	1.55934	1	0	4	1	4	1	0	1	4	6	45	5	training
136	0.465917	0	0	30	0	90	0	0	1	11	3	33	-1	training
154	3.05835	1	0	5	1	5	1	0	1	15	13	63	4	training
118	1.25522	0	0	30	0	90	0	0	0	15	5	36	4	training
113	0.621958	0	0	30	0	90	0	1	1	7	11	46	5	training
101	0.607474	0	0	30	0	90	0	0	1	15	6	17	3	training
95	0.494413	0	0	30	0	90	0	1	0	15	0	22	4	training
125	1.88753	0	0	30	0	90	0	1	1	10	3	33	-1	training
151	3.23466	1	0	5	1	5	1	0	1	6	7	67	10	training
116	0.391525	0	0	30	0	90	0	0	1	11	6	38	-5	training
129	0.878996	0	0	30	0	90	0	0	0	15	1	15	0	training
142	1.65023	0	0	30	0	90	0	0	0	15	2	6	0	training
96	0.454742	0	0	30	0	90	0	0	0	15	0	6	0	training
94	0.63404	0	0	30	0	90	0	0	0	15	4	30	-5	training
119	0.660854	0	0	30	0	54	1	1	0	15	6	35	6	training
97	0.562	0	0	30	0	90	0	0	0	15	1	15	13	training
105	0.892931	0	0	30	0	90	0	1	0	15	2	7	0	training
91	1.2818	0	0	30	0	90	0	0	0	15	2	19	-6	training
113	1.56774	0	0	30	0	90	0	0	0	15	1	21	-1	training
99	0.52432	0	0	30	0	90	0	0	0	15	1	26	8	training
109	0.877883	0	0	30	0	90	0	0	1	3	5	45	0	training
165	1.4765	0	0	30	0	90	0	0	0	15	3	43	3	training
163	2.91561	1	0	30	0	90	0	0	0	15	7	29	-1	training
150	1.14445	0	0	3	1	3	1	0	1	10	6	42	8	training
101	0.754274	0	0	30	0	90	0	0	1	15	5	30	0	training
108	0.782229	0	0	30	0	90	0	1	1	3	6	56	0	training
120	1.91186	0	0	30	0	90	0	1	0	15	5	28	15	training
113	1.16891	0	0	30	0	90	0	0	1	6	6	41	0	training
132	1.5396	0	0	30	0	90	0	0	0	15	0	30	0	training
121	1.87083	0	0	30	0	90	0	0	0	15	0	18	4	training
100	0.836967	0	0	30	0	90	0	0	0	15	1	26	13	training
126	2.80592	1	0	30	0	90	0	0	0	15	1	29	4	training
102	0.687109	0	0	30	0	90	0	0	0	15	4	18	-4	training
127	1.88218	0	0	30	0	90	0	0	0	15	2	26	-1	training
109	0.857926	0	0	30	0	90	0	0	1	10	4	45	0	training
116	1.63991	0	0	30	0	90	0	0	1	3	4	47	3	training
115	0.704738	0	0	30	0	90	0	1	0	15	1	28	0	training
97	1.41389	0	0	30	0	90	0	1	0	15	3	17	-4	training
76	1.07487	0	1	30	0	90	0	0	0	15	1	13	-8	training
111	1.62034	0	0	30	0	33	1	1	0	15	4	33	9	training
155	1.2999	0	0	30	0	90	0	0	0	15	5	30	-2	training
133	0.419435	0	0	30	0	90	0	0	0	15	6	36	0	training
105	0.800656	0	0	30	0	90	0	0	1	8	6	48	-1	training
118	0.776984	0	0	30	0	90	0	0	0	15	0	22	-1	training
102	0.744493	0	0	30	0	90	0	0	0	15	0	8	0	training
129	2.49238	0	0	30	0	90	0	0	0	15	5	48	-1	training
238	2.48493	1	0	2	1	2	1	0	0	15	3	39	3	training
140	1.95605	0	1	30	0	90	0	1	1	15	1	38	8	training
117	0.882354	0	0	30	0	90	0	0	1	3	4	48	0	training
175	1.7536	1	0	30	0	90	0	1	0	13	1	23	-1	training
177	4.29993	1	0	30	0	90	0	0	1	10	7	61	10	training
141	2.37522	1	0	18	1	18	1	0	1	9	3	33	10	training
118	1.07104	0	0	30	0	90	0	1	1	3	8	53	-5	training
123	1.10466	0	0	30	0	90	0	0	0	15	5	37	2	training
253	4.69676	1	0	3	1	3	1	0	1	6	12	46	10	training
100	1.26727	0	0	30	0	90	0	0	0	15	1	8	0	training
125	2.37198	0	0	30	0	90	0	0	0	15	0	20	0	training
115	0.833598	0	0	30	0	65	1	1	0	15	4	47	11	training
91	0.39946	0	0	30	0	90	0	0	1	3	4	56	0	training
114	0.502668	0	0	30	0	90	0	0	0	15	0	23	9	training
129	0.643582	0	0	30	0	90	0	0	0	15	0	24	-1	training
118	2.6104	1	0	5	1	5	1	0	1	15	3	33	10	training
117	1.70808	0	0	30	0	90	0	1	1	3	8	52	-8	training
121	1.35529	0	0	6	1	6	1	0	0	10	7	52	10	training
124	1.1443	0	0	30	0	90	0	0	1	3	6	56	0	training
103	1.91351	0	1	30	0	90	0	0	0	15	1	24	0	training
112	1.22952	0	0	30	0	90	0	1	0	#NULL!	1	27	8	training
145	2.14051	0	0	30	0	90	0	1	0	0	10	70	-1	training
89	0.369907	0	0	30	0	90	0	0	0	15	1	24	7	training
180	5.89945	1	1	2	1	2	1	0	1	14	13	64	6	training
110	1.08247	0	0	30	0	90	0	0	0	15	4	36	6	training
86	0.310979	0	0	30	0	90	0	0	0	14	3	15	0	training
102	1.18243	0	0	30	0	90	0	1	1	3	6	45	0	training
123	0.935084	0	0	30	0	90	0	0	1	3	4	38	0	training
177	4.73575	1	0	6	1	6	1	0	1	15	9	53	-1	training
155	2.56414	0	0	30	0	90	0	0	0	15	3	22	15	training
117	1.55029	0	0	30	0	90	0	1	1	0	9	65	-1	training
119	3.33765	0	0	30	0	90	0	0	1	15	2	35	4	training
119	0.774198	0	0	30	0	90	0	0	0	15	3	29	-1	training
139	1.05165	0	0	4	1	4	1	0	1	15	1	29	0	training
99	0.678142	0	0	30	0	90	0	1	0	15	0	23	9	training
95	0.691475	0	0	30	0	90	0	1	0	15	4	13	3	training
121	1.44444	0	0	30	0	90	0	0	0	15	1	10	6	training
127	2.01665	0	0	30	0	90	0	0	1	11	3	46	-1	training
118	1.21805	0	0	30	0	90	0	0	1	3	5	59	0	training
128	1.86488	0	0	30	0	90	0	0	1	10	6	25	0	training
204	4.38742	1	0	30	0	90	0	0	0	15	1	25	11	training
130	1.83782	0	0	30	0	90	0	0	1	3	5	50	0	training
138	1.08913	0	0	2	1	2	1	0	1	9	9	58	5	training
126	1.71804	0	0	30	0	90	0	0	1	3	5	58	-4	training
91	0.25	0	0	30	0	90	0	0	0	0	8	66	-4	training
104	0.343966	0	0	30	0	90	0	0	0	15	3	34	0	training
137	1.84951	0	0	30	0	90	0	0	0	14	4	40	4	training
130	1.3483	0	0	30	0	90	0	0	1	3	5	45	-1	training
107	0.650973	0	0	30	0	90	0	0	1	3	5	69	0	training
98	1.66311	0	1	30	0	90	0	0	0	14	5	39	-1	training
102	1.19692	0	0	30	0	90	0	0	0	15	0	18	0	training
269	4.29495	1	0	30	0	90	0	0	0	15	2	24	0	training
136	2.08107	0	0	30	0	90	0	0	0	11	3	29	3	training
110	0.516896	0	0	30	0	90	0	1	0	#NULL!	2	30	8	training
115	1.46069	0	0	30	0	90	0	0	1	15	4	32	0	training
89	0.448592	0	0	30	0	90	0	0	0	15	1	21	-4	training
86	0.373269	0	0	30	0	90	0	1	1	14	3	21	-6	training
163	1.48684	1	0	30	0	90	0	0	0	15	1	28	4	training
111	1.2654	0	0	30	0	90	0	0	0	15	4	38	5	training
117	0.583466	0	0	30	0	90	0	1	1	3	7	45	3	training
113	1.36536	0	0	30	0	90	0	1	0	15	3	30	3	training
149	1.96602	0	0	30	0	90	0	0	1	10	3	34	0	training
104	0.308904	0	0	30	0	90	0	0	0	11	6	40	3	training
156	1.40875	0	0	30	0	90	0	0	1	11	2	42	0	training
181	6.93522	1	0	30	0	90	0	0	0	15	1	18	0	training
90	0.611952	0	0	30	0	90	0	0	0	15	0	16	6	training
187	2.71132	1	0	30	0	90	0	0	0	15	3	27	0	training
117	0.488447	0	0	30	0	90	0	0	0	15	0	18	0	training
117	0.872977	0	0	30	0	90	0	0	0	8	13	49	-14	training
111	0.346944	0	0	30	0	90	0	0	1	10	4	31	-1	training
142	1.7867	0	0	30	0	90	0	1	0	14	1	25	4	training
103	0.996444	0	0	30	0	90	0	1	0	15	2	37	10	training
116	1.32748	0	0	30	0	90	0	0	0	14	5	32	0	training
89	0.754274	0	0	8	1	8	1	0	0	15	4	33	5	training
126	1.34524	0	0	30	0	90	0	0	1	15	0	32	4	training
113	1.76383	0	0	30	0	90	0	0	0	15	2	28	-1	training
115	1.40692	0	0	30	0	90	0	0	1	7	5	49	-14	training
167	1.68884	1	0	5	1	5	1	0	1	15	11	59	10	training
91	0.718724	0	0	30	1	30	1	0	0	15	5	43	-4	training
124	1.06385	0	0	30	0	90	0	0	0	15	3	38	13	training
142	1.02716	0	0	3	1	3	1	0	0	15	2	21	0	training
96	0.528021	0	0	30	0	90	0	0	0	15	5	21	0	training
118	1.02289	0	0	30	0	90	0	0	0	15	9	40	0	training
99	1.60173	0	0	30	0	90	0	1	0	15	3	24	-3	training
117	1.07487	0	0	30	0	90	0	0	0	15	0	32	4	training
135	1.3181	0	0	30	0	90	0	0	1	8	4	32	-1	training
184	3.76774	1	0	30	0	90	0	0	0	15	0	28	-4	training
110	0.677687	0	0	30	0	90	0	0	1	3	5	50	0	training
97	0.474667	0	0	30	0	90	0	0	0	15	0	28	0	training
124	1.18145	0	0	30	0	90	0	1	0	15	1	19	5	training
120	1.12891	0	0	30	0	90	0	1	0	#NULL!	0	30	9	training
112	1.51199	0	0	30	0	90	0	0	1	6	4	35	4	training
158	1.17764	0	0	30	0	90	0	1	0	#NULL!	1	22	-9	training
164	2.90571	1	0	30	0	90	0	1	0	15	5	32	4	training
101	0.6176	0	0	30	0	90	0	0	0	15	0	22	0	training
96	2.22933	0	1	30	0	90	0	0	0	15	4	41	-13	training
116	0.799713	0	0	30	0	90	0	0	0	15	4	29	6	training
115	2.76306	1	0	30	0	90	0	0	0	15	2	34	4	training
168	2.80292	1	0	30	0	90	0	0	0	15	0	35	12	training
149	1.84668	0	0	30	0	90	0	1	0	15	3	24	-1	training
159	6.89647	1	1	30	0	90	0	0	1	6	3	51	6	training
107	1.99717	0	0	30	0	90	0	1	0	15	0	19	0	training
107	0.276664	0	0	30	0	90	0	0	0	15	4	41	0	training
108	1.04071	0	0	30	0	90	0	0	1	3	5	55	0	training
160	1.45332	0	0	30	0	90	0	0	1	8	3	37	0	training
105	0.996599	0	0	30	0	90	0	0	0	13	4	40	-1	training
105	0.29502	0	0	30	0	90	0	0	1	9	6	24	-6	training
130	0.986013	0	0	30	0	90	0	0	1	3	7	50	0	training
130	0.862991	0	0	3	1	3	1	0	1	10	11	44	12	training
125	2.13929	0	0	30	0	90	0	0	0	15	1	31	-9	training
102	0.42066	0	0	30	0	90	0	0	0	15	0	13	0	training
113	1.23316	0	0	30	0	90	0	0	1	15	2	24	0	training
113	0.939373	0	0	30	0	90	0	0	0	15	3	35	7	training
108	0.662797	0	0	30	0	90	0	0	0	14	4	15	-9	training
120	2.55706	0	0	30	0	90	0	0	0	15	2	28	5	training
139	1.24267	0	0	30	0	90	0	0	1	3	4	56	0	training
115	1.5329	0	0	30	0	90	0	0	1	3	5	53	0	training
123	0.73353	0	0	30	0	90	0	0	0	15	2	22	-1	training
131	1.67559	0	0	30	0	90	0	1	0	15	2	21	0	training
110	1.59187	0	0	30	0	90	0	1	0	13	5	34	13	training
126	1.05993	0	0	30	0	90	0	0	1	3	5	58	-4	training
154	0.891143	0	0	2	1	2	1	0	1	3	10	48	0	training
116	0.594903	0	0	30	0	90	0	1	0	15	1	20	0	training
150	1.90116	1	0	30	0	90	0	0	0	15	4	53	19	training
85	0.739814	0	0	30	0	90	0	0	0	15	4	17	-1	training
191	2.7759	1	0	5	1	5	1	0	1	9	7	55	7	training
85	0.547159	0	0	30	0	90	0	0	0	15	1	34	6	training
102	1.01334	0	0	30	0	90	0	0	0	15	4	33	0	training
102	0.525189	0	0	30	0	90	0	1	0	15	0	28	-3	training
133	2.01553	0	0	30	0	90	0	0	0	15	4	33	0	training
103	0.793546	0	0	30	0	90	0	0	0	15	2	29	9	training
122	0.720511	0	0	30	0	90	0	1	0	15	3	35	9	training
124	1.46741	0	0	30	0	90	0	1	1	6	4	44	-1	training
137	1.24263	0	0	4	1	4	1	0	0	6	4	47	5	training
103	0.978682	0	0	30	0	90	0	0	0	15	0	26	15	training
119	1.13148	0	0	30	0	90	0	0	0	15	2	27	-1	training
106	0.32075	0	0	30	0	90	0	0	1	9	6	36	-5	training
101	2.46598	0	1	30	0	90	0	0	0	15	4	40	2	training
91	0.274049	0	0	30	0	90	0	0	0	15	2	8	-6	training
84	0.537771	0	0	30	0	90	0	0	1	11	7	45	10	training
102	0.685686	0	0	30	0	90	0	0	1	3	5	50	0	training
102	0.432121	0	0	30	0	90	0	0	1	3	4	58	6	training
128	0.857789	0	0	30	0	90	0	0	0	15	3	35	-5	training
156	4.13613	1	0	30	0	90	0	0	1	3	13	85	-1	training
109	0.869498	0	0	30	0	90	0	1	0	15	2	19	0	training
113	1.09553	0	0	30	0	90	0	1	0	15	1	15	0	training
122	0.693889	0	0	30	0	90	0	1	1	15	4	24	-4	training
130	4.12323	1	0	30	0	90	0	0	0	15	2	24	0	training
99	1.09751	0	0	30	0	40	1	0	0	13	5	47	9	training
108	0.918769	0	0	30	0	90	0	0	0	15	4	22	-3	training
96	0.847867	0	0	30	0	90	0	1	0	#NULL!	2	13	-1	training
119	0.250514	0	0	30	0	90	0	0	0	15	0	30	3	training
110	0.590346	0	0	30	0	90	0	0	0	15	0	22	-1	training
100	0.790523	0	0	30	0	90	0	0	0	15	0	15	0	training
75	1.19554	0	1	30	0	90	0	0	0	15	0	6	-17	training
108	0.976683	0	0	30	0	90	0	1	0	15	1	6	4	training
98	0.90819	0	0	30	0	90	0	0	0	14	4	34	0	training
128	2.19185	1	0	30	0	90	0	1	0	10	3	30	-1	training
114	0.2564	0	0	30	0	90	0	0	1	3	5	50	0	training
89	0.503588	0	0	30	0	90	0	0	0	15	6	35	3	training
120	0.823241	0	0	30	0	90	0	0	1	3	8	54	4	training
112	0.511946	0	0	30	0	90	0	0	1	3	6	50	-5	training
98	1.34049	0	1	30	0	90	0	1	1	3	7	59	-5	training
110	0.683431	0	0	30	0	90	0	0	0	15	0	13	0	training
121	1.26065	0	0	30	0	90	0	0	0	15	0	6	0	training
126	0.501028	0	0	30	0	90	0	0	0	#NULL!	0	14	0	training
141	2.60073	1	0	30	0	90	0	0	1	7	10	56	0	training
104	1.24544	0	0	30	0	90	0	0	0	15	4	39	3	training
103	0.828225	0	0	30	0	90	0	0	0	15	2	35	-4	training
105	0.483897	0	0	30	0	90	0	0	0	15	1	19	-2	training
123	0.957911	0	0	30	0	90	0	0	1	15	5	40	3	training
139	2.32778	0	0	30	0	90	0	0	0	#NULL!	0	18	-3	training
135	2.7789	1	1	30	0	90	0	0	0	15	5	33	6	training
125	1.77595	0	0	30	0	90	0	0	0	15	5	24	6	training
106	0.535758	0	0	30	0	90	0	0	0	15	1	30	7	training
188	5.15838	1	1	6	1	6	1	0	1	9	6	41	0	training
118	0.312793	0	0	19	1	19	1	0	0	15	0	34	5	training
98	0.470038	0	0	30	0	90	0	0	0	15	0	8	0	training
127	1.00513	0	0	30	0	90	0	0	0	3	6	44	0	training
114	0.200308	0	0	30	0	90	0	0	1	3	8	44	-5	training
103	0.49285	0	0	30	0	90	0	1	0	14	7	32	6	training
104	0.926713	0	0	30	0	90	0	0	0	14	2	32	6	training
102	1.64453	0	0	30	0	90	0	0	1	3	5	62	3	training
152	1.74625	0	0	3	1	3	1	0	1	12	4	30	-6	training
126	1.84783	0	0	30	0	90	0	1	0	15	8	29	0	training
111	0.597061	0	0	30	0	90	0	0	1	3	7	53	0	training
112	0.722222	0	0	30	0	90	0	0	0	11	2	34	-4	training
107	0.81334	0	0	30	0	90	0	1	1	11	6	46	0	training
157	3.1733	1	0	6	1	6	1	0	1	15	8	54	17	training
125	0.711458	0	0	30	0	90	0	0	0	14	1	37	5	training
91	0.465285	0	0	30	0	90	0	0	0	15	5	30	-4	training
100	0.809537	0	0	30	0	90	0	0	1	9	6	50	3	training
116	3.52815	1	0	4	1	4	1	0	1	3	11	68	10	training
92	1.29326	0	1	3	1	3	1	0	1	15	8	60	11	training
109	0.416975	0	0	30	0	90	0	0	0	15	0	6	3	training
123	1.46601	0	0	30	0	90	0	0	0	15	2	13	-1	training
184	3.65942	1	0	4	1	4	1	0	1	3	11	71	5	training
103	0.929124	0	0	30	0	90	0	0	0	15	0	8	2	training
143	1.09248	0	0	30	0	90	0	1	0	#NULL!	0	26	0	training
99	1.03065	0	0	30	0	90	0	0	0	15	4	43	7	training
117	1.70737	0	0	30	0	90	0	1	0	15	3	31	4	training
93	0.485383	0	0	30	0	90	0	0	1	8	9	51	-5	training
122	3.94315	1	0	30	0	90	0	0	0	15	1	20	0	training
113	1.05453	0	0	20	1	20	1	1	1	10	7	35	9	training
156	7.08276	1	0	30	0	90	0	1	0	15	3	32	6	training
138	0.959467	0	0	3	1	3	1	0	0	15	1	22	0	training
118	1.36158	0	0	30	0	90	0	0	1	3	7	41	0	training
90	0.955329	0	1	30	0	90	0	0	0	15	1	17	6	training
163	7.49389	1	0	30	0	90	0	0	0	15	2	42	6	training
161	4.51111	1	0	30	0	90	0	0	1	3	6	52	4	training
108	1.98865	0	0	30	0	90	0	0	0	15	3	28	-2	training
112	0.963853	0	0	30	0	90	0	0	1	3	7	43	0	training
105	1.07487	0	0	30	0	90	0	0	1	15	1	23	0	training
275	4.10078	1	0	5	1	5	1	0	1	11	7	58	7	training
108	0.863306	0	0	30	0	55	1	1	0	15	2	33	-2	training
117	1.69626	0	0	30	0	90	0	0	1	3	8	65	0	training
158	0.766452	0	0	4	1	4	1	0	0	13	3	34	9	training
130	6.44078	1	0	30	0	90	0	1	0	15	4	28	8	training
122	0.909484	0	0	30	0	90	0	0	1	3	4	53	0	training
110	0.655147	0	0	30	0	90	0	0	1	3	6	60	14	training
140	1.74559	1	0	5	1	5	1	0	1	6	6	47	5	training
129	1.16185	0	0	30	0	90	0	0	1	6	7	31	0	training
115	1.25984	0	0	30	0	90	0	0	1	9	6	35	-19	training
104	0.88541	0	0	7	1	7	1	0	0	8	7	58	6	training
102	0.843152	0	0	30	0	90	0	0	1	9	4	29	0	training
127	3.16163	1	0	30	0	74	1	1	0	15	5	24	0	training
126	0.988618	0	0	30	0	90	0	0	1	9	6	29	0	training
149	2.67148	1	0	30	0	90	0	0	0	15	4	17	0	training
94	0.4456	0	0	30	0	90	0	0	0	15	0	22	3	training
111	1.20736	0	0	30	0	90	0	0	0	15	3	24	0	training
98	1.61239	0	1	30	0	90	0	0	0	15	6	36	-1	training
110	1.37661	0	0	30	0	90	0	0	0	15	4	17	-2	training
127	2.7036	0	1	30	0	90	0	0	0	15	4	44	15	training
121	2.44613	0	0	30	0	90	0	0	0	15	3	17	-6	training
101	0.602757	0	0	30	0	90	0	0	0	15	1	21	5	training
108	0.46801	0	0	30	0	90	0	0	0	15	3	35	4	training
156	1.38963	0	0	30	0	90	0	0	1	6	6	43	6	training
119	1.8062	0	0	30	0	90	0	0	0	15	3	33	8	training
110	0.516199	0	0	30	0	90	0	0	1	8	3	35	0	training
81	0.962785	0	1	30	0	90	0	0	0	15	0	15	2	training
115	0.658515	0	0	23	1	23	1	1	0	14	3	27	9	training
147	3.06438	1	0	30	0	49	1	0	1	9	7	53	0	training
146	1.32544	0	0	30	0	90	0	0	0	15	2	19	-4	training
131	3.20238	1	0	30	0	90	0	0	0	15	1	25	2	training
117	1.55695	0	0	30	0	90	0	0	0	15	2	26	5	training
85	0.857609	0	1	30	0	90	0	0	0	15	3	41	-3	training
180	5.34654	1	0	30	0	62	1	0	1	3	5	63	13	training
119	2.83787	0	1	30	0	90	0	0	0	15	1	15	-8	training
107	0.818833	0	0	30	0	90	0	1	0	15	1	35	6	training
107	0.994325	0	0	30	0	90	0	0	0	#NULL!	1	23	0	training
108	0.97119	0	0	30	0	90	0	0	0	15	1	13	0	training
116	3.43125	1	0	30	0	90	0	0	0	15	2	36	-8	training
128	1.50431	0	0	30	0	90	0	0	1	3	7	57	0	training
85	0.394144	0	0	30	0	90	0	0	0	15	1	13	0	training
97	1.55029	0	0	30	0	90	0	0	0	15	0	21	10	training
123	2.72046	0	1	30	0	90	0	0	0	15	2	10	-4	training
113	1.37528	0	0	30	0	90	0	0	0	15	6	41	-1	training
132	1.30599	0	0	30	0	90	0	0	0	15	2	32	6	training
89	0.590564	0	0	30	0	90	0	1	0	15	0	22	0	training
92	0.250308	0	0	30	0	90	0	0	0	15	2	18	4	training
119	3.15235	1	0	30	0	90	0	0	1	3	10	61	0	training
113	1.33872	0	0	30	0	90	0	0	0	15	4	38	6	training
120	0.840708	0	0	30	0	90	0	0	1	3	7	50	-4	training
98	0.394014	0	0	30	0	90	0	0	0	15	5	17	0	training
108	0.380677	0	0	30	0	90	0	0	1	15	5	26	0	training
91	0.925796	0	0	30	0	90	0	0	1	7	4	25	0	training
108	0.363029	0	0	30	0	90	0	1	1	15	2	15	6	training
125	2.225	0	0	30	0	90	0	0	0	15	3	6	0	training
147	1.51467	0	0	30	0	90	0	0	0	15	0	16	0	training
109	1.79941	0	0	30	0	90	0	1	0	5	12	71	4	training
69	0.994222	0	1	30	0	90	0	1	0	15	6	26	4	training
89	1.0279	0	0	30	0	90	0	0	0	15	1	6	0	training
108	0.745873	0	0	30	0	90	0	0	1	11	8	45	-13	training
119	1.13271	0	0	30	0	90	0	0	0	15	0	13	8	training
117	1.98396	0	0	30	0	90	0	0	1	8	3	28	-2	training
166	1.07284	0	0	30	0	90	0	0	1	15	3	25	6	training
71	0.369559	0	1	30	0	90	0	1	0	15	5	37	-4	training
122	2.04426	0	0	30	0	90	0	0	0	15	1	17	-1	training
114	1.47855	0	0	30	0	90	0	0	0	15	3	15	0	training
124	2.41763	1	0	30	0	90	0	0	0	15	6	48	18	training
121	1.34451	0	0	30	0	90	0	0	0	15	7	29	4	training
136	1.85606	0	0	30	0	90	0	0	0	15	0	6	-1	training
131	1.40216	0	0	30	0	90	0	0	1	7	4	46	-5	training
115	1.15464	0	0	30	0	90	0	0	0	15	1	27	0	training
100	1.5428	0	0	30	0	90	0	0	0	15	3	27	-1	training
161	2.58438	1	0	30	0	90	0	0	1	3	10	84	8	training
138	3.93829	1	0	30	0	90	0	0	0	15	3	10	-5	training
134	1.22995	0	0	30	0	90	0	0	0	14	5	35	0	training
93	0.767626	0	0	30	0	90	0	0	0	12	5	36	-1	training
97	0.956352	0	0	30	0	90	0	1	0	15	1	19	3	training
107	1.2881	0	0	30	0	90	0	0	1	3	5	54	3	training
124	1.49468	0	0	5	1	5	1	0	1	14	4	51	8	training
152	2.08432	0	0	2	1	2	1	0	1	8	5	46	-1	training
122	0.699059	0	0	30	0	37	1	1	0	15	8	48	4	training
118	2.33642	0	1	6	1	6	1	0	1	8	5	43	3	training
123	2.01256	0	0	30	0	90	0	0	0	15	1	13	0	training
127	1.12731	0	0	6	1	6	1	0	1	7	9	52	9	training
150	3.03808	1	0	30	0	90	0	0	0	15	1	16	0	training
91	1.13352	0	1	30	0	90	0	0	1	6	5	29	-8	training
103	0.74311	0	0	30	0	90	0	0	1	7	6	39	3	training
109	0.613296	0	0	30	0	90	0	0	0	15	3	24	0	training
126	1.01379	0	0	2	1	2	1	0	1	3	14	74	3	training
115	0.40667	0	0	30	0	90	0	0	0	15	0	26	-1	training
125	1.12491	0	0	30	0	90	0	0	0	15	2	13	-1	training
168	1.82844	1	0	2	1	2	1	0	1	3	14	69	5	training
140	1.67989	0	0	30	0	90	0	0	0	#NULL!	1	13	-5	training
114	0.673575	0	0	30	0	90	0	0	0	15	0	13	0	training
120	1.04512	0	0	30	0	90	0	0	1	13	5	36	0	training
144	2.84839	1	1	30	0	90	0	0	0	15	4	14	-9	training
129	0.987577	0	0	30	0	90	0	0	0	15	1	7	0	training
136	0.617892	0	0	30	0	90	0	1	1	3	4	57	0	training
161	2.64531	1	0	30	0	90	0	0	1	14	5	48	3	training
123	3.00411	1	0	30	0	90	0	0	0	15	11	28	-6	training
106	1.2866	0	0	30	0	90	0	0	1	10	5	22	0	training
119	0.369559	0	0	30	0	90	0	0	0	15	0	17	-1	training
103	1.25216	0	0	30	0	90	0	0	0	15	6	43	5	training
114	1.47744	0	0	30	0	90	0	0	0	15	1	8	-5	training
131	0.735561	0	0	4	1	4	1	0	0	15	3	33	0	training
120	0.401899	0	0	30	0	90	0	0	0	14	4	17	-12	training
118	0.953065	0	0	30	0	90	0	0	1	11	3	29	0	training
108	1.86973	0	0	30	0	90	0	0	1	11	3	40	0	training
106	0.611952	0	0	30	0	90	0	0	0	15	0	6	0	training
119	1.25906	0	0	30	0	90	0	0	0	15	2	32	-1	training
112	0.937749	0	0	30	0	90	0	0	1	3	6	53	-1	training
166	1.01986	0	0	30	0	90	0	0	0	12	8	35	0	training
118	0.905516	0	0	30	0	90	0	1	0	15	2	6	0	training
149	1.42173	0	0	5	1	5	1	0	1	3	6	63	5	training
95	1.22898	0	0	30	0	90	0	0	0	15	0	31	-4	training
99	2.07182	0	0	30	0	90	0	0	1	10	8	46	13	training
128	2.43367	1	0	10	1	10	1	0	0	15	3	35	4	training
107	0.449909	0	0	30	0	90	0	0	1	15	3	18	0	training
125	0.934699	0	0	30	0	90	0	0	1	3	4	56	0	training
110	0.356889	0	0	30	0	90	0	0	0	15	1	27	8	training
136	4.30181	1	0	30	0	90	0	0	1	3	9	65	2	training
122	1.66235	0	0	30	0	90	0	0	1	10	8	43	6	training
98	1.06236	0	0	30	0	90	0	0	0	15	3	34	7	training
105	1.17431	0	0	30	0	90	0	0	0	15	3	30	6	training
103	0.910049	0	0	30	0	90	0	0	0	15	2	26	7	training
125	1.59111	0	0	30	0	90	0	1	0	14	8	46	14	training
85	0.631804	0	0	30	0	90	0	0	0	15	5	27	0	training
127	1.13448	0	0	30	0	90	0	0	1	3	7	48	-1	training
142	1.12694	0	0	30	0	90	0	0	1	3	6	55	0	training
103	0.691302	0	0	30	0	90	0	0	0	9	6	24	-11	training
203	3.74583	1	0	30	0	90	0	0	0	15	2	28	8	training
95	0.408248	0	0	30	0	90	0	0	0	15	3	41	0	training
121	1.57821	0	0	30	0	90	0	1	0	15	1	21	2	training
101	0.337931	0	0	2	1	2	1	0	0	15	11	48	11	training
93	0.315902	0	0	2	1	2	1	0	1	8	9	44	0	training
149	3.80302	1	0	30	0	90	0	0	0	15	1	28	-1	training
130	1.24821	0	0	30	0	90	0	0	0	15	0	6	0	training
109	0.836476	0	0	30	0	90	0	0	1	3	6	53	6	training
82	0.21033	0	0	30	0	90	0	0	1	7	5	26	0	training
96	1.12343	0	1	5	1	5	1	0	0	15	1	34	17	training
93	0.416852	0	0	30	0	90	0	0	0	15	3	34	-1	training
115	1.27768	0	0	30	0	90	0	0	0	15	1	30	-1	training
124	0.65499	0	0	30	0	90	0	0	0	15	1	13	-7	training
108	1.61462	0	0	30	0	90	0	0	0	15	1	25	-1	training
108	1.38388	0	0	30	0	90	0	1	0	14	5	29	3	training
118	0.853848	0	0	30	0	90	0	0	0	15	2	22	5	training
126	1.14328	0	0	4	1	4	1	0	1	10	13	56	13	training
110	1.28668	0	0	30	0	90	0	0	0	15	0	24	0	training
95	0.994843	0	0	30	0	90	0	0	0	9	3	24	-7	training
94	0.412011	0	0	30	0	90	0	0	0	15	2	26	-1	training
97	0.767626	0	0	30	0	90	0	0	1	10	2	26	-14	training
105	1.54194	0	0	30	0	90	0	0	1	4	5	43	-11	training
145	4.33807	1	0	5	1	5	1	0	1	5	6	61	25	training
163	0.444444	0	0	30	0	90	0	0	0	15	2	18	-1	training
112	2.68676	1	0	30	0	90	0	0	0	15	4	47	0	training
92	0.777778	0	0	30	0	90	0	0	0	15	0	8	0	training
135	1.4407	0	0	30	0	90	0	0	0	15	4	41	6	training
136	0.68132	0	0	30	0	90	0	0	0	13	4	32	5	training
110	0.493997	0	0	19	1	19	1	0	1	15	10	35	3	training
137	1.50658	0	0	5	1	5	1	0	1	10	8	48	-1	training
166	3.71703	1	0	4	1	4	1	0	1	3	5	49	4	training
117	0.925185	0	0	30	0	90	0	0	1	3	7	58	5	training
109	1.59737	0	1	30	0	90	0	0	0	15	4	37	10	training
132	2.38975	0	0	30	0	90	0	0	0	15	0	18	-1	training
133	1.76762	0	0	30	0	90	0	0	0	11	3	31	0	training
113	0.914238	0	0	30	0	90	0	0	0	15	0	18	0	training
110	1.19309	0	0	30	0	90	0	0	0	15	1	27	3	training
147	0.726483	0	0	4	1	4	1	0	0	12	8	38	7	training
80	1.71736	0	1	6	1	6	1	0	0	7	11	59	14	training
114	1.39622	0	0	30	0	90	0	0	0	15	2	13	-5	training
90	1.98939	0	1	30	0	90	0	0	0	11	8	38	16	training
107	1.1342	0	0	30	0	90	0	0	0	11	4	27	-4	training
187	3.58333	1	0	4	1	4	1	0	1	9	3	35	3	training
158	3.46054	1	0	30	0	90	0	0	0	15	0	18	1	training
94	0.346944	0	0	30	0	90	0	0	1	6	9	39	0	training
113	0.516199	0	0	30	0	90	0	0	0	11	3	35	0	training
107	1.30798	0	0	30	0	42	1	0	0	15	4	22	-8	training
122	1.41021	0	0	30	0	90	0	0	1	7	11	41	-6	training
110	0.817441	0	0	30	0	90	0	0	0	15	1	26	-1	training
117	1.2451	0	0	30	0	90	0	0	0	15	2	22	-1	training
97	1.49099	0	0	3	1	3	1	0	1	8	11	57	4	training
104	1.4765	0	0	30	0	90	0	0	1	3	6	54	0	training
136	0.739119	0	0	3	1	3	1	0	1	11	6	25	7	training
122	1.72446	0	0	30	0	90	0	0	0	15	0	18	0	training
125	1.4304	0	0	3	1	3	1	0	1	10	6	48	8	training
88	0.541251	0	0	30	0	90	0	0	0	15	2	28	2	training
149	2.31987	0	0	30	0	90	0	0	0	13	10	47	16	training
79	1.03025	0	1	30	0	90	0	0	0	15	4	23	10	training
127	2.04856	0	0	30	0	90	0	0	0	15	3	23	0	training
127	1.6442	0	0	30	0	90	0	0	1	3	8	64	0	training
142	2.90048	1	0	30	0	90	0	0	0	15	4	32	6	training
112	0.734931	0	0	30	0	90	0	0	1	11	2	17	2	training
110	0.611616	0	0	30	0	90	0	0	0	15	4	38	-1	training
168	2.28344	1	0	30	0	90	0	0	1	15	2	30	8	training
83	0.534894	0	0	30	0	90	0	1	1	3	10	75	13	training
123	0.361467	0	0	30	0	90	0	1	1	3	8	41	-1	training
113	0.842297	0	0	30	0	90	0	0	1	9	6	19	-3	training
111	0.88966	0	0	30	0	90	0	1	1	15	2	26	3	training
103	0.27592	0	0	30	0	90	0	1	1	15	3	19	0	training
177	7.38897	1	0	30	0	90	0	0	0	15	1	13	0	training
97	0.992565	0	0	30	0	90	0	0	0	15	3	44	1	training
129	4.98942	1	0	5	1	5	1	0	1	15	6	35	5	training
83	0.568733	0	1	3	1	3	1	0	1	3	18	82	9	training
111	0.595767	0	0	2	1	2	1	0	0	12	11	64	6	training
122	0.648677	0	0	3	1	3	1	0	1	7	6	48	0	training
114	1.4453	0	0	30	0	90	0	0	0	15	2	6	0	training
117	1.79534	0	0	30	0	90	0	0	0	15	0	17	-1	training
106	0.718366	0	0	30	0	90	0	0	0	15	3	30	0	training
139	1.44047	0	0	6	1	6	1	0	1	5	8	61	0	training
95	1.71833	0	0	20	1	20	1	0	0	15	3	28	3	training
123	1.69255	0	0	30	0	90	0	0	0	15	0	24	8	training
127	1.41944	0	0	30	0	90	0	0	1	3	8	68	0	training
144	0.388889	0	0	30	0	90	0	0	0	15	0	6	0	training
114	0.984133	0	0	30	0	90	0	0	0	#NULL!	4	30	0	training
135	1.86728	0	0	30	0	90	0	0	1	3	7	56	6	training
100	1.21885	0	0	30	0	90	0	0	0	15	3	30	-1	training
110	1.34333	0	0	30	0	90	0	0	0	15	1	6	8	training
132	1.8274	0	0	6	1	6	1	0	1	3	12	61	-8	training
104	0.730297	0	0	30	0	90	0	0	0	15	1	18	0	training
100	0.474667	0	0	30	0	90	0	0	0	15	0	28	-5	training
117	1.84647	0	0	30	0	90	0	0	0	15	0	36	-1	training
126	0.931281	0	0	30	0	90	0	0	1	3	7	54	0	training
110	0.619956	0	0	30	0	90	0	1	1	3	4	53	0	training
121	1.81641	0	0	30	0	90	0	0	0	15	0	27	4	training
140	3.4164	1	0	30	0	90	0	0	0	15	1	21	4	training
101	0.241629	0	0	30	0	90	0	0	0	15	0	13	-1	training
101	0.938215	0	0	3	1	3	1	0	0	15	6	32	12	training
113	0.462592	0	0	30	0	90	0	0	0	15	3	17	0	training
105	0.688493	0	0	30	0	90	0	0	0	15	0	9	-6	training
126	2.4377	0	0	30	0	90	0	0	1	3	5	53	-1	training
129	1.7036	0	0	30	0	90	0	0	0	15	3	33	-4	training
118	1.6658	0	0	30	0	90	0	0	1	3	4	53	-1	training
120	0.42066	0	0	30	0	90	0	0	1	3	5	50	-5	training
104	1.39904	0	0	30	0	90	0	1	1	10	3	40	0	training
107	0.976578	0	0	30	0	90	0	0	1	9	6	23	-6	training
113	1.42689	0	0	19	1	19	1	1	0	15	2	21	1	training
105	1.45328	0	0	30	0	90	0	1	0	15	4	34	-1	training
157	3.60799	1	0	30	0	90	0	0	0	15	3	22	6	training
142	1.36084	0	0	30	0	90	0	0	0	13	5	40	-1	training
114	1.94543	0	0	30	0	90	0	0	0	15	0	18	-4	training
196	5.49392	1	0	4	1	4	1	0	1	5	8	66	7	training
141	2.27694	0	0	30	0	90	0	0	0	#NULL!	1	27	3	training
146	1.44729	0	0	3	1	3	1	0	0	15	2	15	0	training
120	1.39766	0	0	3	1	3	1	0	1	15	8	39	-1	training
106	0.631804	0	0	30	0	90	0	0	1	3	4	53	0	training
144	0.873124	0	0	30	0	90	0	0	0	15	6	32	-1	training
100	1.05273	0	1	11	1	11	1	0	1	3	8	67	0	training
115	1.3128	0	0	30	0	90	0	0	1	3	5	50	0	training
79	0.484322	0	0	30	0	90	0	0	0	15	0	6	-6	training
96	1.89403	0	1	30	0	90	0	0	0	15	6	29	4	training
116	1.86278	0	1	7	1	7	1	0	1	11	4	46	-1	training
109	1.3948	0	0	30	0	90	0	1	0	15	4	33	5	training
133	1.89371	0	0	30	0	90	0	0	0	15	1	20	-1	training
112	1.02665	0	0	30	0	90	0	0	1	8	4	44	0	training
128	1.13221	0	0	30	0	90	0	0	1	3	9	50	0	training
122	1.17447	0	0	30	0	90	0	0	1	3	4	50	-1	training
116	0.717757	0	0	30	0	90	0	0	0	15	4	40	3	training
105	1.02123	0	0	30	0	87	1	0	0	15	2	24	9	training
136	1.69066	0	0	6	1	6	1	0	1	15	13	55	10	training
119	0.627486	0	0	30	0	90	0	0	1	15	0	31	0	training
161	2.75395	1	0	30	0	90	0	0	1	15	2	28	3	training
103	1.57421	0	0	30	0	90	0	0	1	3	9	47	0	training
146	3.69463	1	1	30	0	90	0	0	0	15	2	28	9	training
91	0.671855	0	0	30	0	90	0	0	0	14	6	39	0	training
169	6.13681	1	0	30	0	90	0	0	0	15	0	24	0	training
117	1.10029	0	0	30	0	90	0	0	0	14	2	25	0	training
108	0.561084	0	0	30	0	90	0	0	0	15	1	18	0	training
109	1.01329	0	0	30	0	90	0	1	0	#NULL!	3	13	0	training
122	0.730317	0	0	4	1	4	1	0	1	6	7	59	-1	training
110	0.916751	0	0	30	0	90	0	0	1	6	3	45	-3	training
114	1.02257	0	0	30	0	90	0	1	1	8	9	47	5	training
125	0.776454	0	0	30	0	90	0	0	1	3	5	52	0	training
110	0.79537	0	0	30	0	90	0	0	1	3	8	51	0	training
108	0.529966	0	0	30	0	90	0	1	0	15	1	18	0	training
120	3.13469	1	0	30	0	90	0	0	1	3	6	45	0	training
105	0.65499	0	0	30	0	90	0	0	1	5	7	50	-1	training
116	1.53626	0	0	30	0	90	0	0	1	11	2	24	-1	training
126	2.04841	0	0	30	0	90	0	0	0	15	1	22	4	training
132	1.43614	0	0	30	0	90	0	0	0	15	3	29	0	training
111	1.30171	0	0	30	0	90	0	0	0	15	1	15	-8	training
106	0.865877	0	0	30	0	90	0	0	0	15	0	35	10	training
108	1.3502	0	0	30	0	90	0	0	0	15	5	29	0	training
113	1.2389	0	0	30	0	90	0	0	0	15	0	30	5	training
119	1.38299	0	0	30	0	90	0	0	0	15	0	18	3	training
123	1.17016	0	0	30	0	90	0	1	1	15	2	28	0	training
94	1.51912	0	0	30	0	90	0	0	0	15	0	17	-1	training
117	1.39397	0	0	30	0	90	0	0	0	15	1	15	-1	training
138	1.9977	1	0	4	1	4	1	0	1	3	4	45	6	training
133	1.37373	0	0	30	0	90	0	0	1	10	3	30	-1	training
112	0.775791	0	0	30	0	90	0	0	1	7	6	47	-4	training
99	1.50069	0	0	4	1	4	1	0	0	15	2	17	6	training
128	2.73349	1	0	30	0	90	0	0	0	15	4	37	-1	training
84	0.224525	0	0	2	1	2	1	0	1	11	8	43	-5	training
111	1.31775	0	0	30	0	90	0	0	1	8	4	26	4	training
109	0.829601	0	0	30	0	90	0	0	1	7	4	26	0	training
88	1.10621	0	1	30	0	90	0	1	0	15	1	22	3	training
138	1.38438	0	0	6	1	6	1	0	1	3	5	60	0	training
91	0.464903	0	0	30	0	90	0	0	0	15	3	36	0	training
129	2.05951	0	0	4	1	4	1	0	1	3	7	63	20	training
119	0.549036	0	0	30	0	90	0	0	0	15	3	33	4	training
105	1.10972	0	0	30	0	90	0	0	0	15	2	6	-1	training
119	1.70171	0	0	30	0	90	0	0	0	15	4	41	6	training
93	0.220129	0	0	30	0	90	0	0	0	12	3	35	-1	training
133	0.645298	0	0	30	0	90	0	0	0	15	0	23	-4	training
102	0.642302	0	0	30	0	90	0	0	1	10	4	31	-1	training
95	1.39348	0	0	30	0	90	0	0	0	15	4	35	9	training
137	2.35418	0	0	30	0	90	0	1	0	15	1	13	3	training
138	1.33121	0	0	9	1	9	1	1	0	14	8	45	1	training
160	3.56736	1	0	30	0	90	0	0	1	10	5	36	2	training
94	2.81491	0	1	1	1	1	1	0	1	3	14	90	11	training
119	0.32726	0	0	30	0	90	0	0	0	15	0	22	-3	training
112	0.920782	0	0	30	0	90	0	0	0	14	1	29	-1	training
110	2.21548	0	0	30	0	90	0	0	1	7	11	47	0	training
107	0.635134	0	0	30	0	90	0	0	0	15	1	13	6	training
99	1.13674	0	0	30	0	90	0	0	0	15	2	17	-1	training
123	1.14652	0	0	30	0	90	0	0	0	14	2	12	0	training
113	1.05292	0	0	4	1	4	1	0	1	15	8	55	9	training
123	0.94631	0	0	30	0	90	0	1	0	15	0	22	8	training
75	0.366835	0	1	30	0	90	0	0	1	15	8	41	-2	training
97	0.62501	0	0	30	0	90	0	0	0	15	1	32	-12	training
131	1.91067	0	0	30	0	90	0	1	1	6	6	50	9	training
120	1.65202	0	0	30	0	90	0	1	0	13	4	36	-1	training
135	3.04713	0	0	30	0	90	0	0	0	15	0	13	-1	training
102	0.913997	0	0	30	0	90	0	0	1	7	6	32	-6	training
127	1.01531	0	0	30	0	90	0	0	1	3	7	52	0	training
112	1.10589	0	0	30	0	90	0	0	0	15	3	35	-1	training
116	1.27455	0	0	30	0	90	0	0	1	7	6	47	5	training
103	0.265952	0	0	30	0	90	0	0	0	15	0	9	0	training
117	1.28688	0	0	30	0	90	0	0	1	3	7	58	3	training
101	0.371849	0	0	30	0	90	0	0	1	3	5	50	-1	training
152	3.19609	1	0	4	1	4	1	1	1	3	5	47	0	training
95	0.57144	0	0	30	0	90	0	0	0	15	2	13	0	training
88	0.556481	0	0	30	0	90	0	0	0	15	6	33	-4	training
106	1.99562	0	0	30	0	90	0	0	0	15	1	22	0	training
119	1.01074	0	0	30	0	90	0	0	0	14	3	14	-1	training
155	3.23604	1	0	30	0	90	0	0	0	15	5	33	10	training
158	4.51488	1	0	22	1	22	1	1	0	15	4	42	2	training
133	1.69604	0	0	30	0	90	0	0	0	15	3	34	3	training
111	0.838625	0	0	30	0	90	0	0	1	10	5	25	-11	training
105	1.22338	0	0	30	0	90	0	0	0	14	4	35	-5	training
121	2.55006	0	0	30	0	90	0	0	1	3	10	52	-3	training
155	0.25	0	0	3	1	3	1	0	1	5	11	70	-1	training
96	0.734756	0	0	30	0	90	0	0	1	8	3	29	-5	training
163	1.09938	0	0	30	0	90	0	0	0	15	0	13	-1	training
163	2.57541	1	0	30	0	90	0	0	0	3	5	52	5	training
102	1.45615	0	0	30	0	90	0	0	0	15	0	14	0	training
106	1.209	0	0	2	1	2	1	0	0	15	4	40	0	training
101	0.741204	0	0	30	0	90	0	0	0	14	5	19	0	training
111	1.52988	0	0	30	0	90	0	0	0	15	0	13	3	training
190	1.29481	1	0	6	1	6	1	0	1	4	9	67	2	training
127	2.09079	0	0	30	0	90	0	0	0	15	0	6	-5	training
116	1.53759	0	0	30	0	90	0	1	0	15	3	28	16	training
220	6.3709	1	0	3	1	3	1	0	0	#NULL!	7	18	6	training
115	0.449868	0	0	30	0	90	0	0	1	3	10	46	0	training
107	0.567238	0	0	30	0	90	0	0	0	15	3	10	0	training
103	0.8981	0	0	30	0	90	0	1	1	3	5	54	0	training
114	0.529724	0	0	30	0	90	0	0	0	15	2	30	-9	training
93	0.205022	0	0	30	0	90	0	1	1	3	7	49	-3	training
108	1.28102	0	0	30	0	90	0	0	0	12	3	11	6	training
87	0.578152	0	0	30	0	90	0	0	0	13	1	18	-6	training
94	0.479519	0	0	30	0	90	0	0	0	15	0	13	0	training
126	1.42465	0	0	30	0	90	0	0	1	11	7	48	6	training
165	3.71724	1	0	30	0	90	0	0	0	15	4	17	0	training
130	2.8942	1	0	30	0	90	0	1	1	15	4	35	0	training
106	0.862991	0	0	30	0	90	0	0	0	15	0	18	-1	training
129	4.17211	1	0	30	0	90	0	0	0	15	3	18	0	training
98	0.505118	0	0	30	0	90	0	0	0	14	5	36	0	training
111	0.508164	0	0	30	0	90	0	0	0	15	1	6	4	training
104	1.18929	0	0	21	1	21	1	0	1	15	7	40	-5	training
104	0.73353	0	0	30	0	58	1	1	0	#NULL!	1	25	9	training
167	1.00876	0	0	30	0	90	0	0	0	14	1	28	5	training
116	1.83835	0	0	30	0	90	0	0	1	3	5	50	3	training
96	0.760895	0	0	30	0	90	0	0	0	15	0	15	0	training
114	0.732828	0	0	30	0	90	0	0	1	3	6	38	-8	training
127	2.16977	0	0	2	1	2	1	0	1	14	6	56	19	training
140	1.21991	0	0	30	0	90	0	0	1	3	7	57	0	training
181	1.5481	1	0	2	1	2	1	0	1	3	7	62	8	training
121	3.04589	1	1	30	0	90	0	0	0	15	0	10	3	training
110	2.21341	1	1	30	0	90	0	0	0	15	6	25	-2	training
97	1.35214	0	0	2	1	2	1	0	1	3	10	69	6	training
135	5.28456	1	1	6	1	6	1	0	1	3	11	72	2	training
123	1.98036	0	0	30	0	90	0	0	1	8	3	47	-4	training
133	2.88996	1	0	30	0	90	0	0	1	15	1	25	0	training
174	5.84277	1	0	30	0	90	0	0	1	3	5	56	-5	training
104	0.727721	0	0	30	0	90	0	0	0	8	5	46	-5	training
97	0.529724	0	0	30	0	90	0	0	0	12	3	15	6	training
107	0.611868	0	0	30	0	90	0	0	0	15	9	52	3	training
142	0.904237	0	0	30	0	90	0	0	0	15	5	41	-1	training
104	0.584787	0	0	30	0	90	0	0	0	15	3	17	-8	training
111	2.03392	0	0	30	0	90	0	0	0	12	8	42	12	training
140	4.30731	1	1	30	0	90	0	1	0	15	1	16	0	training
104	1.0962	0	0	30	0	90	0	0	0	15	4	30	0	training
165	3.18965	1	0	30	0	90	0	0	0	15	0	6	0	training
112	1.52013	0	0	30	0	90	0	1	0	15	0	13	-9	training
101	0.705067	0	0	30	0	90	0	0	1	11	4	36	3	training
104	0.5	0	0	30	0	90	0	0	0	15	0	13	0	training
97	0.638929	0	0	30	0	90	0	0	0	15	5	19	-8	training
83	0.627966	0	1	30	0	90	0	1	0	15	6	24	5	training
108	2.67298	0	1	30	0	90	0	0	1	7	4	28	0	training
124	0.669746	0	0	30	0	90	0	0	1	3	4	38	3	training
114	0.841381	0	0	30	0	90	0	1	0	15	8	41	3	training
90	0.504098	0	0	30	0	90	0	0	1	11	11	33	0	training
106	0.854063	0	0	30	0	90	0	0	0	15	5	27	0	training
102	0.621627	0	0	30	0	90	0	0	0	15	0	22	-1	training
109	1.19455	0	0	30	0	90	0	0	0	15	1	6	0	training
97	0.603488	0	0	30	0	90	0	0	0	15	1	30	3	training
216	2.65991	1	0	2	1	2	1	0	1	4	10	79	10	training
161	2.22288	1	0	6	1	6	1	0	1	11	12	30	6	training
96	0.559247	0	0	30	0	90	0	0	1	3	4	45	0	training
129	2.21784	0	0	30	0	90	0	0	1	15	1	26	0	training
122	1.33179	0	0	30	0	90	0	0	0	15	0	18	6	training
121	0.333333	0	0	30	0	90	0	1	0	14	2	13	0	training
117	0.914054	0	0	30	0	90	0	0	1	8	6	35	0	training
118	1.01278	0	0	30	0	90	0	0	1	3	4	45	-1	training
122	2.02219	0	0	30	0	90	0	0	0	7	4	39	8	training
100	0.891201	0	0	30	0	90	0	0	0	15	1	22	-4	training
109	0.388094	0	0	30	0	90	0	0	0	14	3	24	-2	training
149	1.90593	1	0	5	1	5	1	0	0	15	4	36	7	training
111	0.797649	0	0	30	0	90	0	0	1	4	4	44	-8	training
112	1.49832	0	0	30	0	62	1	0	0	15	0	13	0	training
141	1.67862	0	0	30	0	90	0	0	1	9	8	36	-4	training
110	0.626818	0	0	30	0	90	0	0	1	3	8	52	-6	training
152	1.00206	0	0	30	0	90	0	0	0	15	7	15	9	training
119	1.08084	0	0	30	0	90	0	1	1	15	4	30	0	training
169	3.01352	1	0	30	0	90	0	1	0	15	6	17	0	training
140	1.74298	0	0	30	0	90	0	0	0	15	4	20	0	training
130	1.01207	0	0	30	0	90	0	0	0	15	0	13	0	training
114	1.37695	0	0	30	0	90	0	0	0	15	4	26	-5	training
109	1.072	0	0	30	0	90	0	0	0	15	2	20	0	training
106	0.769036	0	0	30	0	90	0	1	0	15	11	28	10	training
102	0.923794	0	0	30	0	90	0	0	1	3	4	39	-6	training
431	5.17273	1	0	2	1	2	1	0	1	3	9	76	0	training
137	1.47301	0	0	30	0	90	0	0	1	3	6	53	0	training
122	1.88299	1	0	30	0	90	0	0	1	15	4	24	-1	training
96	0.548098	0	0	30	0	90	0	0	1	3	5	38	0	training
184	4.34859	1	0	30	0	90	0	0	0	15	3	18	0	training
129	2.50358	1	0	30	0	90	0	0	1	6	4	41	3	training
119	0.543669	0	0	30	0	90	0	0	0	15	2	28	0	training
107	0.747718	0	0	30	0	90	0	0	1	8	6	44	5	training
101	1.08127	0	0	30	0	90	0	0	0	15	0	20	-1	training
131	1.87858	0	0	30	0	90	0	1	1	11	4	39	4	training
110	1.28928	0	0	30	0	90	0	0	0	13	4	34	-18	training
127	1.62945	0	0	30	0	90	0	0	0	15	2	37	3	training
101	1.3709	0	0	30	0	90	0	0	0	15	3	21	-1	training
125	1.47088	0	0	30	0	90	0	0	0	14	9	44	-1	training
133	1.39033	0	0	30	0	90	0	0	1	9	9	47	0	training
162	0.963719	0	0	30	0	90	0	0	1	10	2	26	0	training
140	1.42111	0	0	30	0	90	0	1	0	15	0	26	-1	training
95	0.695898	0	0	30	0	90	0	0	0	15	2	31	-6	training
72	0.579203	0	1	30	0	90	0	0	0	14	3	22	6	training
133	3.55156	1	0	30	0	90	0	0	0	15	3	30	7	training
117	1.05993	0	0	30	0	90	0	0	1	3	4	38	0	training
176	1.85786	1	0	6	1	6	1	0	1	7	5	45	-1	training
133	0.949767	0	0	30	0	90	0	0	1	14	3	15	0	training
92	0.549129	0	0	30	0	90	0	0	0	14	2	13	-9	training
87	1.1399	0	1	30	0	90	0	0	1	3	7	54	0	training
107	1.44231	0	0	30	0	90	0	0	0	15	4	17	-5	training
92	1.13253	0	0	30	0	90	0	1	0	15	1	24	0	training
119	0.592303	0	0	30	0	86	1	0	1	3	8	64	4	training
145	2.22853	0	0	30	0	90	0	0	0	15	4	32	0	training
122	0.778174	0	0	30	0	90	0	0	1	3	8	48	3	training
210	0.369907	1	0	4	1	4	1	0	1	6	7	53	8	training
180	3.65316	1	0	6	1	6	1	0	1	8	10	53	0	training
142	6.5987	1	0	30	0	90	0	0	0	15	1	30	0	training
109	1.02175	0	0	30	0	90	0	0	0	15	1	19	0	training
102	0.71643	0	0	30	0	90	0	0	1	10	2	27	-5	training
130	1.79207	1	0	30	0	90	0	0	0	13	2	29	-2	training
130	1.14571	0	0	30	0	90	0	1	0	15	2	13	0	training
141	3.99738	1	0	30	0	90	0	0	0	15	6	39	9	training
134	2.08167	0	0	30	0	90	0	1	0	14	6	39	-4	training
127	1.88177	0	0	30	0	90	0	0	1	4	5	56	0	training
118	1.10028	0	0	30	0	90	0	1	0	15	1	30	3	training
97	1.30017	0	0	30	0	90	0	0	0	15	4	17	0	training
105	1.06042	0	0	30	0	90	0	0	1	9	7	37	0	training
107	0.511192	0	0	30	0	90	0	0	1	3	5	53	-1	training
94	0.926296	0	1	30	0	90	0	0	0	15	4	34	6	training
112	1.433	0	0	30	0	90	0	0	0	15	0	13	0	training
108	0.369907	0	0	30	0	90	0	0	0	15	0	6	0	training
112	0.30217	0	0	30	0	90	0	0	0	15	0	15	-5	training
93	1.00228	0	0	30	0	66	1	0	1	7	10	61	6	training
119	1.3314	0	0	30	0	90	0	1	0	15	0	6	0	training
103	0.81851	0	0	30	0	90	0	0	0	15	4	39	10	training
104	1.10018	0	0	30	0	90	0	0	1	3	9	64	0	training
98	0.454742	0	0	30	0	90	0	0	0	15	1	17	9	training
113	0.650973	0	0	30	0	90	0	0	1	3	5	62	-1	training
100	0.364302	0	0	30	0	90	0	0	1	3	4	47	-1	training
132	1.23161	0	0	30	0	90	0	0	1	3	4	45	0	training
109	0.656794	0	0	30	0	90	0	1	1	6	8	47	-1	training
114	0.662797	0	0	30	0	90	0	0	1	9	5	26	-5	training
143	3.17302	1	0	30	0	90	0	0	0	15	4	13	0	training
128	0.927961	0	0	30	0	90	0	0	1	15	3	23	-1	training
106	0.888368	0	0	30	0	90	0	0	1	3	5	57	0	training
87	0.431525	0	0	30	0	90	0	0	1	8	5	48	-3	training
126	1.02382	0	0	30	0	90	0	0	0	15	0	13	5	training
152	4.86608	1	1	30	0	90	0	0	1	4	9	65	3	training
121	1.20121	0	0	30	0	90	0	1	1	11	6	42	2	training
106	1.35841	0	1	30	0	90	0	0	1	3	7	56	0	training
120	1.06028	0	0	30	0	90	0	0	0	15	4	37	0	training
199	5.07931	1	0	30	0	90	0	0	0	15	0	30	2	training
118	1.77882	0	0	30	0	90	0	0	0	15	3	24	-1	training
192	6.06698	1	0	6	1	6	1	0	1	14	5	40	9	training
149	4.08388	1	0	4	1	4	1	0	1	3	19	96	6	training
125	3.60055	1	0	30	0	90	0	0	0	15	3	44	-1	training
122	0.710373	0	0	30	0	90	0	0	1	3	5	50	0	training
127	1.90104	0	0	30	0	90	0	1	0	15	3	41	7	training
107	0.312217	0	0	30	0	90	0	0	0	15	4	13	0	training
122	1.97072	0	0	30	0	90	0	0	0	15	3	51	15	training
120	2.5411	1	0	30	0	90	0	0	0	15	6	22	1	training
119	0.961375	0	0	9	1	9	1	0	1	15	4	30	-4	training
111	1.08767	0	0	30	0	90	0	0	1	10	6	36	-1	training
116	1.03085	0	0	30	0	90	0	0	1	5	7	56	0	training
106	0.609425	0	0	30	0	90	0	0	0	15	3	37	0	training
197	6.40426	1	1	3	1	3	1	0	1	15	6	38	6	training
110	1.47988	0	0	30	0	90	0	0	0	15	5	19	-8	training
108	0.21033	0	0	30	0	90	0	0	1	12	8	32	0	training
115	0.969918	0	0	30	0	90	0	0	0	15	0	10	0	training
170	3.14701	1	0	30	0	90	0	1	1	8	7	40	-4	training
112	0.552957	0	0	30	0	90	0	0	0	15	3	6	-4	training
98	0.346944	0	0	30	0	90	0	0	0	15	2	8	0	training
112	0.806991	0	0	30	0	90	0	0	0	15	1	28	-1	training
100	0.735561	0	0	30	0	90	0	0	0	15	4	17	6	training
98	0.350107	0	0	30	0	90	0	0	0	15	4	33	7	training
133	2.15338	0	0	30	0	90	0	0	0	15	3	18	-1	training
110	1.21754	0	0	30	0	90	0	0	1	3	4	38	-5	training
102	0.352825	0	0	30	0	90	0	1	0	15	1	13	0	training
122	1.67024	0	0	30	0	90	0	1	0	15	1	22	-1	training
155	3.23576	1	0	30	0	90	0	0	0	15	3	37	0	training
83	0.400617	0	0	30	0	90	0	0	0	15	0	15	0	training
136	2.60993	1	0	30	0	90	0	0	1	3	6	45	0	training
109	1.47437	0	0	30	0	90	0	0	1	3	9	55	0	training
105	1.22422	0	0	30	0	90	0	0	0	15	0	13	0	training
95	1.12383	0	1	5	1	5	1	0	0	15	10	34	5	training
88	0.467019	0	0	30	0	68	1	0	0	15	2	13	-1	training
105	0.87841	0	0	30	0	90	0	0	1	3	7	66	-4	training
111	1.25532	0	0	30	0	90	0	0	0	15	2	22	3	training
114	1.35211	0	0	30	0	90	0	1	1	3	10	52	0	training
129	2.04366	0	0	30	0	90	0	1	0	15	0	30	6	training
110	0.854063	0	0	30	0	90	0	0	1	3	5	45	0	training
127	1.44765	0	0	30	0	90	0	0	0	15	1	27	9	training
102	0.269124	0	0	30	0	90	0	0	1	3	5	55	0	training
132	1.97541	0	0	4	1	4	1	0	0	14	1	17	0	training
99	1.29636	0	1	2	1	2	1	0	0	15	5	37	2	training
99	0.750073	0	0	30	0	90	0	0	1	11	5	33	4	training
134	2.65728	1	0	30	0	90	0	0	0	15	6	29	-3	training
123	1.35731	0	0	30	0	90	0	0	0	15	2	20	0	training
119	1.10946	0	0	30	0	90	0	0	0	15	9	18	-5	training
94	0.381448	0	0	30	0	90	0	1	0	15	2	23	6	training
156	2.67115	1	0	6	1	6	1	0	1	3	9	73	6	training
304	6.67192	1	0	2	1	2	1	0	1	3	4	47	0	training
106	0.708342	0	0	30	0	90	0	0	0	15	2	15	-13	training
138	7.07934	1	0	30	0	90	0	0	0	15	3	6	-6	training
92	0.209718	0	0	30	0	90	0	1	0	15	0	20	0	training
115	1.05402	0	0	30	0	90	0	0	1	3	13	57	3	training
107	0.557404	0	0	30	0	90	0	0	0	15	3	29	-1	training
92	0.958118	0	1	30	0	90	0	0	1	3	7	69	18	training
149	2.4965	0	0	30	0	90	0	1	1	7	6	46	-2	training
104	1.20309	0	0	30	0	90	0	0	0	15	3	29	4	training
115	0.890293	0	0	30	0	90	0	1	0	15	2	26	0	training
150	1.3181	0	0	30	0	90	0	0	0	15	3	22	0	training
109	1.09338	0	0	30	0	90	0	0	0	15	0	18	-4	training
116	0.651052	0	0	30	0	90	0	0	1	9	5	23	3	training
128	1.77108	0	0	30	0	90	0	0	1	11	7	33	-1	training
116	1.83217	0	0	30	0	90	0	0	0	15	7	47	0	training
116	0.762246	0	0	30	0	90	0	0	0	15	1	17	0	training
110	1.34864	0	0	30	0	90	0	0	0	15	1	22	0	training
121	0.809378	0	0	30	0	90	0	0	0	15	7	33	0	training
135	1.64429	0	0	30	0	90	0	0	1	3	5	50	0	training
117	1.49061	0	0	30	0	90	0	1	0	13	2	22	-1	training
103	1.01176	0	0	30	0	90	0	0	0	15	3	37	0	training
84	0.293972	0	0	30	0	90	0	0	0	15	0	20	4	training
106	1.14595	0	0	30	0	90	0	1	0	15	0	16	6	training
100	0.833333	0	0	30	0	43	1	0	0	15	4	38	10	training
101	1.90175	0	1	30	0	90	0	0	1	11	7	26	7	training
124	2.23801	0	0	30	0	90	0	0	0	15	1	15	4	training
149	1.77178	1	0	3	1	3	1	0	1	3	12	60	4	training
96	2.06629	0	1	30	0	90	0	0	0	15	3	34	-3	training
123	1.67246	0	0	30	0	90	0	1	0	15	1	33	4	training
97	0.360653	0	0	30	0	90	0	1	0	15	5	39	8	training
112	1.4205	0	0	30	0	90	0	0	1	3	10	50	3	training
97	0.677067	0	0	30	0	90	0	1	0	15	7	29	4	training
116	2.01052	0	0	30	0	90	0	0	0	15	0	6	0	training
142	1.92899	0	0	30	0	90	0	0	1	15	0	27	-13	training
118	0.529966	0	0	30	0	90	0	0	1	3	5	45	-4	training
157	1.80534	1	0	6	1	6	1	0	0	15	6	41	17	training
101	0.906424	0	0	30	0	90	0	0	0	15	1	36	-1	training
117	0.851651	0	0	30	0	90	0	0	0	15	2	24	0	training
105	1.424	0	0	30	0	90	0	0	0	15	4	41	5	training
126	3.57998	1	1	4	1	4	1	0	1	15	10	49	-2	training
108	0.888889	0	0	30	0	90	0	0	0	15	0	17	0	training
126	1.71264	0	0	30	0	90	0	0	0	15	0	24	3	training
108	1.04685	0	0	21	1	21	1	0	0	15	1	22	9	training
121	1.47644	0	0	30	0	44	1	0	0	13	7	36	2	training
71	1.32951	0	1	30	0	90	0	0	0	15	4	24	3	training
157	0.997321	0	0	6	1	6	1	0	1	5	8	48	2	training
116	2.15237	0	0	30	0	90	0	0	0	15	4	18	0	training
118	1.51769	0	0	30	0	90	0	0	0	15	1	17	4	training
110	0.523226	0	0	30	0	90	0	0	1	10	4	36	0	training
116	1.3483	0	0	30	0	90	0	1	0	#NULL!	0	18	3	training
105	1.02558	0	0	30	0	90	0	0	1	8	7	41	-5	training
100	0.249691	0	0	30	0	90	0	1	0	15	1	22	-1	training
183	6.31417	1	0	30	0	90	0	0	0	15	1	34	0	training
134	0.583554	0	0	3	1	3	1	0	0	3	4	54	-4	training
125	1.82038	0	0	30	0	90	0	0	0	15	0	15	-1	training
134	2.01466	0	0	30	0	90	0	0	0	15	0	18	-1	training
90	0.6415	0	0	30	0	35	1	1	0	15	6	40	15	training
107	0.570178	0	0	30	0	90	0	0	1	3	5	59	0	training
112	1.02633	0	0	30	0	90	0	0	0	#NULL!	0	19	0	training
111	1.22852	0	0	30	0	90	0	0	0	15	3	17	0	training
130	1.44252	0	0	30	0	90	0	0	1	3	10	66	0	training
94	0.97394	0	0	30	0	90	0	0	0	15	7	37	7	training
87	1.3021	0	1	30	0	90	0	0	0	15	0	7	-5	training
118	0.629275	0	0	30	0	90	0	0	1	10	3	26	0	training
100	1.39561	0	1	30	0	90	0	0	0	15	0	26	-1	training
132	2.43575	0	0	30	0	54	1	0	0	15	6	47	6	training
110	1.08523	0	0	30	0	90	0	0	1	11	6	37	3	training
176	2.49217	1	0	5	1	5	1	0	1	3	11	79	13	training
142	1.61223	0	0	30	0	90	0	0	1	8	7	30	0	training
149	2.97114	1	0	30	0	90	0	0	1	11	6	45	-1	training
100	0.669669	0	0	30	0	90	0	1	0	15	2	24	-1	training
103	0.69233	0	0	30	0	90	0	0	1	11	3	26	-1	training
108	0.639975	0	0	30	0	90	0	0	0	15	3	13	0	training
95	0.305976	0	0	30	0	90	0	1	0	0	4	43	0	training
139	2.53714	1	0	30	0	90	0	0	1	14	5	32	-6	training
114	1.6017	0	0	30	0	90	0	0	0	15	1	21	-8	training
177	2.05493	1	0	30	0	90	0	0	1	15	3	23	3	training
115	2.56093	0	0	30	0	90	0	1	0	15	1	20	0	training
90	0.640497	0	0	30	0	90	0	1	0	0	8	55	1	training
125	1.17877	0	0	30	0	61	1	1	1	11	4	34	13	training
116	0.722222	0	0	30	0	90	0	0	1	3	9	55	0	training
111	1.51773	0	0	30	0	90	0	0	0	15	1	23	-1	training
111	0.844219	0	0	30	0	90	0	0	1	3	4	45	0	training
137	1.01811	0	0	30	0	90	0	1	0	15	1	21	0	training
107	1.5756	0	0	30	0	90	0	0	0	15	6	29	0	training
105	1.60609	0	0	30	0	90	0	0	0	8	6	40	0	training
124	0.519675	0	0	3	1	3	1	0	0	15	7	31	6	training
135	2.22176	0	0	30	0	90	0	0	1	3	6	45	0	training
106	0.46132	0	0	30	0	80	1	0	0	15	3	38	-3	training
100	0.767726	0	0	30	0	90	0	0	0	14	6	28	0	training
84	1.16402	0	1	30	0	90	0	0	1	3	5	40	0	training
106	1.15972	0	0	30	0	90	0	0	1	7	6	37	6	training
99	0.86126	0	0	30	0	90	0	0	0	15	3	35	-1	training
100	0.625874	0	0	30	0	90	0	0	0	15	2	11	-13	training
105	0.846744	0	0	30	0	90	0	0	1	11	6	40	0	training
109	1.31898	0	0	30	0	90	0	0	1	3	6	58	0	training
110	0.643901	0	0	30	0	90	0	0	0	15	3	29	0	training
100	1.18361	0	0	3	1	3	1	0	1	12	14	52	0	training
125	1.2404	0	0	30	0	90	0	1	0	15	2	25	8	training
130	0.485383	0	0	30	0	90	0	0	1	10	4	26	0	training
108	0.788289	0	0	30	0	90	0	0	1	3	6	50	0	training
113	0.954737	0	0	30	0	90	0	0	1	3	7	56	0	training
104	0.570178	0	0	30	0	90	0	0	1	3	6	57	0	training
113	0.429134	0	0	30	0	90	0	0	1	8	7	36	-4	training
111	0.979838	0	0	30	0	90	0	0	0	15	0	10	0	training
77	1.07195	0	1	2	1	2	1	0	1	7	16	66	3	training
113	0.406625	0	0	30	0	90	0	0	1	8	7	46	1	training
101	1.18998	0	0	30	0	90	0	1	0	15	8	36	-4	training
113	0.640698	0	0	30	0	90	0	0	1	3	5	41	0	training
93	0.497938	0	0	30	0	90	0	0	0	15	6	38	7	training
88	0.804437	0	0	30	0	90	0	0	0	15	2	10	-1	training
96	0.526753	0	0	30	0	90	0	0	0	15	3	24	0	training
90	0.472495	0	0	30	0	90	0	0	1	3	6	55	0	training
121	2.61426	0	0	15	1	15	1	0	1	3	8	48	6	training
104	0.738186	0	0	30	0	90	0	0	0	15	0	24	1	training
160	2.73944	1	0	30	0	90	0	0	1	7	11	52	7	training
120	0.997614	0	0	30	0	90	0	0	1	13	8	51	2	training
140	3.25474	1	0	3	1	3	1	0	1	11	7	54	10	training
109	1.01329	0	0	30	0	90	0	0	0	15	0	24	0	training
91	0.498823	0	0	30	0	90	0	0	0	13	6	49	6	training
132	2.71325	1	0	30	0	90	0	0	1	10	5	36	0	training
105	0.976051	0	0	14	1	14	1	0	1	6	5	46	0	training
129	2.22102	1	1	2	1	2	1	0	1	3	8	41	0	training
122	0.917928	0	0	4	1	4	1	0	0	7	8	48	3	training
103	0.937886	0	0	30	0	90	0	0	0	15	4	35	-1	training
97	0.771517	0	0	30	0	90	0	0	1	7	8	57	-14	training
170	4.64896	1	0	30	0	47	1	0	0	15	5	42	18	training
107	1.05658	0	0	30	0	90	0	0	1	7	3	41	10	training
131	1.38005	0	0	30	0	90	0	0	0	15	6	45	3	training
101	1.04871	0	0	30	0	90	0	0	1	11	3	24	0	training
114	1.09713	0	0	30	0	90	0	0	1	3	5	60	-4	training
113	1.17314	0	0	30	0	90	0	1	0	15	0	15	1	training
103	1.21462	0	0	30	0	90	0	0	1	11	6	31	-1	training
108	1.23266	0	0	30	0	90	0	0	1	3	4	44	0	training
110	1.34807	0	0	30	0	90	0	0	1	15	0	17	0	training
108	0.875771	0	0	30	0	90	0	1	0	15	0	17	0	training
103	0.677383	0	0	30	0	90	0	0	1	4	6	50	-1	training
100	0.871608	0	0	30	0	90	0	0	1	3	6	56	9	training
94	0.349161	0	0	30	0	90	0	0	0	15	0	6	0	training
92	0.552538	0	0	30	0	90	0	0	0	15	4	35	0	training
129	1.0249	0	0	30	0	90	0	0	0	14	1	15	9	training
118	2.22407	0	0	30	0	90	0	0	1	3	4	45	0	training
125	1.44587	0	0	30	0	90	0	1	1	11	8	48	0	training
100	1.1338	0	0	30	0	90	0	0	1	7	4	25	0	training
105	0.632618	0	0	30	0	90	0	0	0	12	2	27	-1	training
145	2.94599	1	0	30	0	90	0	0	0	15	5	34	8	training
116	0.454742	0	0	30	0	90	0	0	0	15	2	22	0	training
100	0.809537	0	0	30	0	90	0	0	0	15	1	27	-1	training
99	0.841778	0	0	30	0	90	0	0	1	9	7	28	-15	training
97	0.550673	0	0	30	0	90	0	0	0	15	2	6	3	training
176	2.80322	1	0	30	0	90	0	0	0	15	2	34	9	training
112	0.599211	0	0	30	0	90	0	1	0	15	0	15	0	training
158	3.53206	1	0	30	0	90	0	0	1	7	3	37	-3	training
86	0.231296	0	0	30	0	90	0	0	0	15	4	34	-1	training
95	1.20275	0	0	30	0	90	0	0	0	15	2	22	5	training
120	0.857069	0	0	30	0	90	0	0	1	15	1	35	0	training
115	0.767793	0	0	30	0	90	0	0	0	15	2	32	0	training
117	0.936788	0	0	30	0	90	0	0	0	15	1	31	-1	training
96	0.35428	0	0	30	0	90	0	0	0	15	0	13	-6	training
118	1.15648	0	0	30	0	90	0	0	0	15	2	24	0	training
108	1.77799	0	0	30	0	90	0	0	0	15	4	30	0	training
120	1.56495	0	0	6	1	6	1	0	1	10	9	46	4	training
92	1.07822	0	1	30	0	90	0	0	1	7	6	26	0	training
92	1.75824	0	1	30	0	90	0	0	1	3	4	52	-11	training
107	0.823293	0	0	30	0	90	0	0	0	15	1	19	-1	training
149	2.71484	1	0	30	0	90	0	0	0	15	3	17	-3	training
125	1.88819	0	0	30	0	90	0	0	1	11	5	48	3	training
111	0.61564	0	0	30	0	90	0	1	0	15	2	13	-8	training
94	0.632618	0	0	30	0	90	0	0	0	15	3	26	0	training
107	0.816969	0	0	30	0	90	0	0	0	15	2	30	-6	training
[truncated: 7,944 more rows]
[truncated: 1 more columns]
